# Supplementary material for: Profiling networks of distinct immune-cells in tumors
Source: BMC Bioinformatics. 2016 Jul 4;17:263. doi: 10.1186/s12859-016-1141-3 (PMC4932723; doi:10.1186/s12859-016-1141-3)
Supplement: Additional file 1: Table S1. — List of distinct immune-cell subtypes (DIST) used consisting of 551 transcriptomes from a total of 173 distinct profiles of immune-cells, characterized in 28 human single-cell datasets with PubMed IDs. (XLS 90 kb) [file 12859_2016_1141_MOESM1_ESM.xls]

## Sheet: Sheet1
GEO GSM ID	Distinct immune-cell description	Pubmed ID	GEO accession	Description
GSM90853	Basophils_unstimulated	16474395	GSE3982	Human immune cell transcriptome
GSM90843	Neutrophils_unstimulated	16474395	GSE3982	Human immune cell transcriptome
GSM90836	Immature dendritic cells	16474395	GSE3982	Human immune cell transcriptome
GSM90663	Cord blood-derived mast cells_IgE 2h	16474395	GSE3982	Human immune cell transcriptome
GSM90660	Eosinophils_control	16474395	GSE3982	Human immune cell transcriptome
GSM92194	Eosinophils_control	16474395	GSE3982	Human immune cell transcriptome
GSM90837	Dendritic cells_LPS 48h	16474395	GSE3982	Human immune cell transcriptome
GSM90852	NK cells_unstimulated	16474395	GSE3982	Human immune cell transcriptome
GSM90849	Effector memory T cells_unstimulated	16474395	GSE3982	Human immune cell transcriptome
GSM90855	Central memory T cells_unstimulated	16474395	GSE3982	Human immune cell transcriptome
GSM90661	Eosinophils_PMA_2h	16474395	GSE3982	Human immune cell transcriptome
GSM90665	Cord blood-derived mast cells_IgE 2h	16474395	GSE3982	Human immune cell transcriptome
GSM90845	B cells_unstimulated	16474395	GSE3982	Human immune cell transcriptome
GSM90851	NK cells_unstimulated	16474395	GSE3982	Human immune cell transcriptome
GSM90850	Effector memory T cells_unstimulated	16474395	GSE3982	Human immune cell transcriptome
GSM90838	Macrophages_unstimulated	16474395	GSE3982	Human immune cell transcriptome
GSM90841	Macrophages_LPS 4h	16474395	GSE3982	Human immune cell transcriptome
GSM90662	Cord_blood_derived mast_cells_control	16474395	GSE3982	Human immune cell transcriptome
GSM90666	Immature dendritic cells	16474395	GSE3982	Human immune cell transcriptome
GSM90847	Neutrophils_LPS 1h	16474395	GSE3982	Human immune cell transcriptome
GSM90848	Basophils_unstimulated	16474395	GSE3982	Human immune cell transcriptome
GSM90844	Neutrophils_unstimulated	16474395	GSE3982	Human immune cell transcriptome
GSM90840	Macrophages_LPS 4h	16474395	GSE3982	Human immune cell transcriptome
GSM90857	Th1 cells_unstimulated	16474395	GSE3982	Human immune cell transcriptome
GSM90858	Th2 cells_unstimulated	16474395	GSE3982	Human immune cell transcriptome
GSM90854	Central memory T cells_unstimulated	16474395	GSE3982	Human immune cell transcriptome
GSM90842	Cord_blood_derived mast_cells_control	16474395	GSE3982	Human immune cell transcriptome
GSM90856	Th1 cells_unstimulated	16474395	GSE3982	Human immune cell transcriptome
GSM90859	Th2 cells_unstimulated	16474395	GSE3982	Human immune cell transcriptome
GSM90664	Dendritic cells_LPS 48h	16474395	GSE3982	Human immune cell transcriptome
GSM90839	Macrophages_unstimulated	16474395	GSE3982	Human immune cell transcriptome
GSM90846	B cells_unstimulated	16474395	GSE3982	Human immune cell transcriptome
GSM651413	Naive CD8+ CD3+ T cells	21383243	GSE26495	Phenotype, Function and Gene Expression Profiles of PD-1 high CD8 T cells in Healthy Human Adults
GSM651429	PD-1 low CD8+ CD3+ T cells	21383243	GSE26495	Phenotype, Function and Gene Expression Profiles of PD-1 high CD8 T cells in Healthy Human Adults
GSM651425	PD-1 low CD8+ CD3+ T cells	21383243	GSE26495	Phenotype, Function and Gene Expression Profiles of PD-1 high CD8 T cells in Healthy Human Adults
GSM651426	PD-1 low CD8+ CD3+ T cells	21383243	GSE26495	Phenotype, Function and Gene Expression Profiles of PD-1 high CD8 T cells in Healthy Human Adults
GSM651415	Naive CD8+ CD3+ T cells	21383243	GSE26495	Phenotype, Function and Gene Expression Profiles of PD-1 high CD8 T cells in Healthy Human Adults
GSM651417	PD-1 high CD8+ CD3+ T cells	21383243	GSE26495	Phenotype, Function and Gene Expression Profiles of PD-1 high CD8 T cells in Healthy Human Adults
GSM651422	PD-1 high CD8+ CD3+ T cells	21383243	GSE26495	Phenotype, Function and Gene Expression Profiles of PD-1 high CD8 T cells in Healthy Human Adults
GSM651419	PD-1 high CD8+ CD3+ T cells	21383243	GSE26495	Phenotype, Function and Gene Expression Profiles of PD-1 high CD8 T cells in Healthy Human Adults
GSM651411	Naive CD8+ CD3+ T cells	21383243	GSE26495	Phenotype, Function and Gene Expression Profiles of PD-1 high CD8 T cells in Healthy Human Adults
GSM651423	PD-1 low CD8+ CD3+ T cells	21383243	GSE26495	Phenotype, Function and Gene Expression Profiles of PD-1 high CD8 T cells in Healthy Human Adults
GSM651418	PD-1 high CD8+ CD3+ T cells	21383243	GSE26495	Phenotype, Function and Gene Expression Profiles of PD-1 high CD8 T cells in Healthy Human Adults
GSM651420	PD-1 high CD8+ CD3+ T cells	21383243	GSE26495	Phenotype, Function and Gene Expression Profiles of PD-1 high CD8 T cells in Healthy Human Adults
GSM651412	Naive CD8+ CD3+ T cells	21383243	GSE26495	Phenotype, Function and Gene Expression Profiles of PD-1 high CD8 T cells in Healthy Human Adults
GSM651416	PD-1 high CD8+ CD3+ T cells	21383243	GSE26495	Phenotype, Function and Gene Expression Profiles of PD-1 high CD8 T cells in Healthy Human Adults
GSM651427	PD-1 low CD8+ CD3+ T cells	21383243	GSE26495	Phenotype, Function and Gene Expression Profiles of PD-1 high CD8 T cells in Healthy Human Adults
GSM651430	PD-1 low CD8+ CD3+ T cells	21383243	GSE26495	Phenotype, Function and Gene Expression Profiles of PD-1 high CD8 T cells in Healthy Human Adults
GSM1541874	Tet-Treg-	25525252	GSE63129	Distinct phenotype and function of anergic CD8+ T cells produced by Treg-cell suppression.
GSM1541872	Tet+Treg-	25525252	GSE63129	Distinct phenotype and function of anergic CD8+ T cells produced by Treg-cell suppression.
GSM1541873	Tet-Treg+	25525252	GSE63129	Distinct phenotype and function of anergic CD8+ T cells produced by Treg-cell suppression.
GSM1541871	Tet+Treg+	25525252	GSE63129	Distinct phenotype and function of anergic CD8+ T cells produced by Treg-cell suppression.
GSM102785	PB-CTL NKG2C-	16682498	GSE4592	Reprogramming of CTLs into natural killer-like cells in celiac disease
GSM102681	IE-CTL NKG2C-	16682498	GSE4592	Reprogramming of CTLs into natural killer-like cells in celiac disease
GSM102790	PB-CTL NKG2C+	16682498	GSE4592	Reprogramming of CTLs into natural killer-like cells in celiac disease
GSM102786	PB-CTL NKG2C+	16682498	GSE4592	Reprogramming of CTLs into natural killer-like cells in celiac disease
GSM102788	PB-CTL NKG2C+	16682498	GSE4592	Reprogramming of CTLs into natural killer-like cells in celiac disease
GSM102783	IE-CTL NKG2C-	16682498	GSE4592	Reprogramming of CTLs into natural killer-like cells in celiac disease
GSM102784	IE-CTL NKG2C+	16682498	GSE4592	Reprogramming of CTLs into natural killer-like cells in celiac disease
GSM102787	PB-CTL NKG2C-	16682498	GSE4592	Reprogramming of CTLs into natural killer-like cells in celiac disease
GSM102782	IE-CTL NKG2C+	16682498	GSE4592	Reprogramming of CTLs into natural killer-like cells in celiac disease
GSM102789	PB-CTL NKG2C-	16682498	GSE4592	Reprogramming of CTLs into natural killer-like cells in celiac disease
GSM687258	NK_myeloma_patient	22419581	GSE27838	Gene expression of expanded and non-expanded natural killer cells from healthy donor and myeloma patients
GSM687251	ENK_Donor	22419581	GSE27838	Gene expression of expanded and non-expanded natural killer cells from healthy donor and myeloma patients
GSM687243	NK_Donor	22419581	GSE27838	Gene expression of expanded and non-expanded natural killer cells from healthy donor and myeloma patients
GSM687255	NK_myeloma_patient	22419581	GSE27838	Gene expression of expanded and non-expanded natural killer cells from healthy donor and myeloma patients
GSM687248	ENK_Donor	22419581	GSE27838	Gene expression of expanded and non-expanded natural killer cells from healthy donor and myeloma patients
GSM687254	NK_myeloma_patient	22419581	GSE27838	Gene expression of expanded and non-expanded natural killer cells from healthy donor and myeloma patients
GSM687241	NK_Donor	22419581	GSE27838	Gene expression of expanded and non-expanded natural killer cells from healthy donor and myeloma patients
GSM687257	NK_myeloma_patient	22419581	GSE27838	Gene expression of expanded and non-expanded natural killer cells from healthy donor and myeloma patients
GSM687236	NK_Donor	22419581	GSE27838	Gene expression of expanded and non-expanded natural killer cells from healthy donor and myeloma patients
GSM687244	ENK_Donor	22419581	GSE27838	Gene expression of expanded and non-expanded natural killer cells from healthy donor and myeloma patients
GSM687263	ENK_myeloma_patient	22419581	GSE27838	Gene expression of expanded and non-expanded natural killer cells from healthy donor and myeloma patients
GSM687262	ENK_myeloma_patient	22419581	GSE27838	Gene expression of expanded and non-expanded natural killer cells from healthy donor and myeloma patients
GSM687245	ENK_Donor	22419581	GSE27838	Gene expression of expanded and non-expanded natural killer cells from healthy donor and myeloma patients
GSM687239	NK_Donor	22419581	GSE27838	Gene expression of expanded and non-expanded natural killer cells from healthy donor and myeloma patients
GSM687264	ENK_myeloma_patient	22419581	GSE27838	Gene expression of expanded and non-expanded natural killer cells from healthy donor and myeloma patients
GSM687261	ENK_myeloma_patient	22419581	GSE27838	Gene expression of expanded and non-expanded natural killer cells from healthy donor and myeloma patients
GSM687242	NK_Donor	22419581	GSE27838	Gene expression of expanded and non-expanded natural killer cells from healthy donor and myeloma patients
GSM687237	NK_Donor	22419581	GSE27838	Gene expression of expanded and non-expanded natural killer cells from healthy donor and myeloma patients
GSM687247	ENK_Donor	22419581	GSE27838	Gene expression of expanded and non-expanded natural killer cells from healthy donor and myeloma patients
GSM687250	ENK_Donor	22419581	GSE27838	Gene expression of expanded and non-expanded natural killer cells from healthy donor and myeloma patients
GSM687240	NK_Donor	22419581	GSE27838	Gene expression of expanded and non-expanded natural killer cells from healthy donor and myeloma patients
GSM687249	ENK_Donor	22419581	GSE27838	Gene expression of expanded and non-expanded natural killer cells from healthy donor and myeloma patients
GSM687259	NK_myeloma_patient	22419581	GSE27838	Gene expression of expanded and non-expanded natural killer cells from healthy donor and myeloma patients
GSM687238	NK_Donor	22419581	GSE27838	Gene expression of expanded and non-expanded natural killer cells from healthy donor and myeloma patients
GSM687260	ENK_myeloma_patient	22419581	GSE27838	Gene expression of expanded and non-expanded natural killer cells from healthy donor and myeloma patients
GSM687246	ENK_Donor	22419581	GSE27838	Gene expression of expanded and non-expanded natural killer cells from healthy donor and myeloma patients
GSM687256	NK_myeloma_patient	22419581	GSE27838	Gene expression of expanded and non-expanded natural killer cells from healthy donor and myeloma patients
GSM687265	ENK_myeloma_patient	22419581	GSE27838	Gene expression of expanded and non-expanded natural killer cells from healthy donor and myeloma patients
GSM687266	ENK_myeloma_patient	22419581	GSE27838	Gene expression of expanded and non-expanded natural killer cells from healthy donor and myeloma patients
GSM687253	NK_myeloma_patient	22419581	GSE27838	Gene expression of expanded and non-expanded natural killer cells from healthy donor and myeloma patients
GSM687267	ENK_myeloma_patient	22419581	GSE27838	Gene expression of expanded and non-expanded natural killer cells from healthy donor and myeloma patients
GSM687252	NK_myeloma_patient	22419581	GSE27838	Gene expression of expanded and non-expanded natural killer cells from healthy donor and myeloma patients
GSM155220	Human Non-progressor HIV CD4+ T cells	17251300	GSE6740	Comparison of transcriptional profiles of CD4+ and CD8+ T cells from HIV-infected pateints and uninfected control group
GSM155234	Human Uninfected CD8+ T cells	17251300	GSE6740	Comparison of transcriptional profiles of CD4+ and CD8+ T cells from HIV-infected pateints and uninfected control group
GSM155183	Human Acute HIV CD8+ T cells	17251300	GSE6740	Comparison of transcriptional profiles of CD4+ and CD8+ T cells from HIV-infected pateints and uninfected control group
GSM155223	Human Non-progressor HIV CD8+ T cells	17251300	GSE6740	Comparison of transcriptional profiles of CD4+ and CD8+ T cells from HIV-infected pateints and uninfected control group
GSM155180	Human Acute HIV CD4+ T cells	17251300	GSE6740	Comparison of transcriptional profiles of CD4+ and CD8+ T cells from HIV-infected pateints and uninfected control group
GSM155228	Human Uninfected CD4+ T cells	17251300	GSE6740	Comparison of transcriptional profiles of CD4+ and CD8+ T cells from HIV-infected pateints and uninfected control group
GSM155186	Human Acute HIV CD4+ T cells	17251300	GSE6740	Comparison of transcriptional profiles of CD4+ and CD8+ T cells from HIV-infected pateints and uninfected control group
GSM155219	Human Non-progressor HIV CD8+ T cells	17251300	GSE6740	Comparison of transcriptional profiles of CD4+ and CD8+ T cells from HIV-infected pateints and uninfected control group
GSM155221	Human Non-progressor HIV CD8+ T cells	17251300	GSE6740	Comparison of transcriptional profiles of CD4+ and CD8+ T cells from HIV-infected pateints and uninfected control group
GSM155187	Human Acute HIV CD8+ T cells	17251300	GSE6740	Comparison of transcriptional profiles of CD4+ and CD8+ T cells from HIV-infected pateints and uninfected control group
GSM155192	Human Chronic HIV CD4+ T cells	17251300	GSE6740	Comparison of transcriptional profiles of CD4+ and CD8+ T cells from HIV-infected pateints and uninfected control group
GSM155218	Human Non-progressor HIV CD4+ T cells	17251300	GSE6740	Comparison of transcriptional profiles of CD4+ and CD8+ T cells from HIV-infected pateints and uninfected control group
GSM155181	Human Acute HIV CD8+ T cells	17251300	GSE6740	Comparison of transcriptional profiles of CD4+ and CD8+ T cells from HIV-infected pateints and uninfected control group
GSM154936	Human Acute HIV CD4+ T cells	17251300	GSE6740	Comparison of transcriptional profiles of CD4+ and CD8+ T cells from HIV-infected pateints and uninfected control group
GSM155179	Human Acute HIV CD8+ T cells	17251300	GSE6740	Comparison of transcriptional profiles of CD4+ and CD8+ T cells from HIV-infected pateints and uninfected control group
GSM155230	Human Uninfected CD4+ T cells	17251300	GSE6740	Comparison of transcriptional profiles of CD4+ and CD8+ T cells from HIV-infected pateints and uninfected control group
GSM155185	Human Acute HIV CD8+ T cells	17251300	GSE6740	Comparison of transcriptional profiles of CD4+ and CD8+ T cells from HIV-infected pateints and uninfected control group
GSM155232	Human Uninfected CD8+ T cells	17251300	GSE6740	Comparison of transcriptional profiles of CD4+ and CD8+ T cells from HIV-infected pateints and uninfected control group
GSM155189	Human Chronic HIV CD4+ T cells	17251300	GSE6740	Comparison of transcriptional profiles of CD4+ and CD8+ T cells from HIV-infected pateints and uninfected control group
GSM155235	Human Uninfected CD4+ T cells	17251300	GSE6740	Comparison of transcriptional profiles of CD4+ and CD8+ T cells from HIV-infected pateints and uninfected control group
GSM155224	Human Non-progressor HIV CD4+ T cells	17251300	GSE6740	Comparison of transcriptional profiles of CD4+ and CD8+ T cells from HIV-infected pateints and uninfected control group
GSM155182	Human Acute HIV CD4+ T cells	17251300	GSE6740	Comparison of transcriptional profiles of CD4+ and CD8+ T cells from HIV-infected pateints and uninfected control group
GSM155200	Human Chronic HIV CD4+ T cells	17251300	GSE6740	Comparison of transcriptional profiles of CD4+ and CD8+ T cells from HIV-infected pateints and uninfected control group
GSM155226	Human Non-progressor HIV CD4+ T cells	17251300	GSE6740	Comparison of transcriptional profiles of CD4+ and CD8+ T cells from HIV-infected pateints and uninfected control group
GSM155229	Human Uninfected CD8+ T cells	17251300	GSE6740	Comparison of transcriptional profiles of CD4+ and CD8+ T cells from HIV-infected pateints and uninfected control group
GSM155237	Human Uninfected CD4+ T cells	17251300	GSE6740	Comparison of transcriptional profiles of CD4+ and CD8+ T cells from HIV-infected pateints and uninfected control group
GSM155204	Human Chronic HIV CD4+ T cells	17251300	GSE6740	Comparison of transcriptional profiles of CD4+ and CD8+ T cells from HIV-infected pateints and uninfected control group
GSM155236	Human Uninfected CD8+ T cells	17251300	GSE6740	Comparison of transcriptional profiles of CD4+ and CD8+ T cells from HIV-infected pateints and uninfected control group
GSM155203	Human Chronic HIV CD8+ T cells	17251300	GSE6740	Comparison of transcriptional profiles of CD4+ and CD8+ T cells from HIV-infected pateints and uninfected control group
GSM155201	Human Chronic HIV CD8+ T cells	17251300	GSE6740	Comparison of transcriptional profiles of CD4+ and CD8+ T cells from HIV-infected pateints and uninfected control group
GSM155184	Human Acute HIV CD4+ T cells	17251300	GSE6740	Comparison of transcriptional profiles of CD4+ and CD8+ T cells from HIV-infected pateints and uninfected control group
GSM155222	Human Non-progressor HIV CD4+ T cells	17251300	GSE6740	Comparison of transcriptional profiles of CD4+ and CD8+ T cells from HIV-infected pateints and uninfected control group
GSM155227	Human Non-progressor HIV CD8+ T cells	17251300	GSE6740	Comparison of transcriptional profiles of CD4+ and CD8+ T cells from HIV-infected pateints and uninfected control group
GSM155206	Human Chronic HIV CD8+ T cells	17251300	GSE6740	Comparison of transcriptional profiles of CD4+ and CD8+ T cells from HIV-infected pateints and uninfected control group
GSM155238	Human Uninfected CD8+ T cells	17251300	GSE6740	Comparison of transcriptional profiles of CD4+ and CD8+ T cells from HIV-infected pateints and uninfected control group
GSM155233	Human Uninfected CD4+ T cells	17251300	GSE6740	Comparison of transcriptional profiles of CD4+ and CD8+ T cells from HIV-infected pateints and uninfected control group
GSM155195	Human Chronic HIV CD8+ T cells	17251300	GSE6740	Comparison of transcriptional profiles of CD4+ and CD8+ T cells from HIV-infected pateints and uninfected control group
GSM155202	Human Chronic HIV CD4+ T cells	17251300	GSE6740	Comparison of transcriptional profiles of CD4+ and CD8+ T cells from HIV-infected pateints and uninfected control group
GSM155225	Human Non-progressor HIV CD8+ T cells	17251300	GSE6740	Comparison of transcriptional profiles of CD4+ and CD8+ T cells from HIV-infected pateints and uninfected control group
GSM155190	Human Chronic HIV CD8+ T cells	17251300	GSE6740	Comparison of transcriptional profiles of CD4+ and CD8+ T cells from HIV-infected pateints and uninfected control group
GSM155220	Human Non-progressor HIV CD4+ T cells	17251300	GSE6740	Comparison of transcriptional profiles of CD4+ and CD8+ T cells from HIV-infected pateints and uninfected control group
GSM155234	Human Uninfected CD8+ T cells	17251300	GSE6740	Comparison of transcriptional profiles of CD4+ and CD8+ T cells from HIV-infected pateints and uninfected control group
GSM155183	Human Acute HIV CD8+ T cells	17251300	GSE6740	Comparison of transcriptional profiles of CD4+ and CD8+ T cells from HIV-infected pateints and uninfected control group
GSM155223	Human Non-progressor HIV CD8+ T cells	17251300	GSE6740	Comparison of transcriptional profiles of CD4+ and CD8+ T cells from HIV-infected pateints and uninfected control group
GSM155180	Human Acute HIV CD4+ T cells	17251300	GSE6740	Comparison of transcriptional profiles of CD4+ and CD8+ T cells from HIV-infected pateints and uninfected control group
GSM155228	Human Uninfected CD4+ T cells	17251300	GSE6740	Comparison of transcriptional profiles of CD4+ and CD8+ T cells from HIV-infected pateints and uninfected control group
GSM155186	Human Acute HIV CD4+ T cells	17251300	GSE6740	Comparison of transcriptional profiles of CD4+ and CD8+ T cells from HIV-infected pateints and uninfected control group
GSM155219	Human Non-progressor HIV CD8+ T cells	17251300	GSE6740	Comparison of transcriptional profiles of CD4+ and CD8+ T cells from HIV-infected pateints and uninfected control group
GSM155221	Human Non-progressor HIV CD8+ T cells	17251300	GSE6740	Comparison of transcriptional profiles of CD4+ and CD8+ T cells from HIV-infected pateints and uninfected control group
GSM155187	Human Acute HIV CD8+ T cells	17251300	GSE6740	Comparison of transcriptional profiles of CD4+ and CD8+ T cells from HIV-infected pateints and uninfected control group
GSM155192	Human Chronic HIV CD4+ T cells	17251300	GSE6740	Comparison of transcriptional profiles of CD4+ and CD8+ T cells from HIV-infected pateints and uninfected control group
GSM155218	Human Non-progressor HIV CD4+ T cells	17251300	GSE6740	Comparison of transcriptional profiles of CD4+ and CD8+ T cells from HIV-infected pateints and uninfected control group
GSM155181	Human Acute HIV CD8+ T cells	17251300	GSE6740	Comparison of transcriptional profiles of CD4+ and CD8+ T cells from HIV-infected pateints and uninfected control group
GSM154936	Human Acute HIV CD4+ T cells	17251300	GSE6740	Comparison of transcriptional profiles of CD4+ and CD8+ T cells from HIV-infected pateints and uninfected control group
GSM155179	Human Acute HIV CD8+ T cells	17251300	GSE6740	Comparison of transcriptional profiles of CD4+ and CD8+ T cells from HIV-infected pateints and uninfected control group
GSM155230	Human Uninfected CD4+ T cells	17251300	GSE6740	Comparison of transcriptional profiles of CD4+ and CD8+ T cells from HIV-infected pateints and uninfected control group
GSM155185	Human Acute HIV CD8+ T cells	17251300	GSE6740	Comparison of transcriptional profiles of CD4+ and CD8+ T cells from HIV-infected pateints and uninfected control group
GSM155232	Human Uninfected CD8+ T cells	17251300	GSE6740	Comparison of transcriptional profiles of CD4+ and CD8+ T cells from HIV-infected pateints and uninfected control group
GSM155189	Human Chronic HIV CD4+ T cells	17251300	GSE6740	Comparison of transcriptional profiles of CD4+ and CD8+ T cells from HIV-infected pateints and uninfected control group
GSM155235	Human Uninfected CD4+ T cells	17251300	GSE6740	Comparison of transcriptional profiles of CD4+ and CD8+ T cells from HIV-infected pateints and uninfected control group
GSM155224	Human Non-progressor HIV CD4+ T cells	17251300	GSE6740	Comparison of transcriptional profiles of CD4+ and CD8+ T cells from HIV-infected pateints and uninfected control group
GSM155182	Human Acute HIV CD4+ T cells	17251300	GSE6740	Comparison of transcriptional profiles of CD4+ and CD8+ T cells from HIV-infected pateints and uninfected control group
GSM155200	Human Chronic HIV CD4+ T cells	17251300	GSE6740	Comparison of transcriptional profiles of CD4+ and CD8+ T cells from HIV-infected pateints and uninfected control group
GSM155226	Human Non-progressor HIV CD4+ T cells	17251300	GSE6740	Comparison of transcriptional profiles of CD4+ and CD8+ T cells from HIV-infected pateints and uninfected control group
GSM155229	Human Uninfected CD8+ T cells	17251300	GSE6740	Comparison of transcriptional profiles of CD4+ and CD8+ T cells from HIV-infected pateints and uninfected control group
GSM155237	Human Uninfected CD4+ T cells	17251300	GSE6740	Comparison of transcriptional profiles of CD4+ and CD8+ T cells from HIV-infected pateints and uninfected control group
GSM155204	Human Chronic HIV CD4+ T cells	17251300	GSE6740	Comparison of transcriptional profiles of CD4+ and CD8+ T cells from HIV-infected pateints and uninfected control group
GSM155236	Human Uninfected CD8+ T cells	17251300	GSE6740	Comparison of transcriptional profiles of CD4+ and CD8+ T cells from HIV-infected pateints and uninfected control group
GSM155203	Human Chronic HIV CD8+ T cells	17251300	GSE6740	Comparison of transcriptional profiles of CD4+ and CD8+ T cells from HIV-infected pateints and uninfected control group
GSM155201	Human Chronic HIV CD8+ T cells	17251300	GSE6740	Comparison of transcriptional profiles of CD4+ and CD8+ T cells from HIV-infected pateints and uninfected control group
GSM155184	Human Acute HIV CD4+ T cells	17251300	GSE6740	Comparison of transcriptional profiles of CD4+ and CD8+ T cells from HIV-infected pateints and uninfected control group
GSM155222	Human Non-progressor HIV CD4+ T cells	17251300	GSE6740	Comparison of transcriptional profiles of CD4+ and CD8+ T cells from HIV-infected pateints and uninfected control group
GSM155227	Human Non-progressor HIV CD8+ T cells	17251300	GSE6740	Comparison of transcriptional profiles of CD4+ and CD8+ T cells from HIV-infected pateints and uninfected control group
GSM155206	Human Chronic HIV CD8+ T cells	17251300	GSE6740	Comparison of transcriptional profiles of CD4+ and CD8+ T cells from HIV-infected pateints and uninfected control group
GSM155238	Human Uninfected CD8+ T cells	17251300	GSE6740	Comparison of transcriptional profiles of CD4+ and CD8+ T cells from HIV-infected pateints and uninfected control group
GSM155233	Human Uninfected CD4+ T cells	17251300	GSE6740	Comparison of transcriptional profiles of CD4+ and CD8+ T cells from HIV-infected pateints and uninfected control group
GSM155195	Human Chronic HIV CD8+ T cells	17251300	GSE6740	Comparison of transcriptional profiles of CD4+ and CD8+ T cells from HIV-infected pateints and uninfected control group
GSM155202	Human Chronic HIV CD4+ T cells	17251300	GSE6740	Comparison of transcriptional profiles of CD4+ and CD8+ T cells from HIV-infected pateints and uninfected control group
GSM155225	Human Non-progressor HIV CD8+ T cells	17251300	GSE6740	Comparison of transcriptional profiles of CD4+ and CD8+ T cells from HIV-infected pateints and uninfected control group
GSM155190	Human Chronic HIV CD8+ T cells	17251300	GSE6740	Comparison of transcriptional profiles of CD4+ and CD8+ T cells from HIV-infected pateints and uninfected control group
GSM101523	TH_GFP_1	16702978	GSE4527-GPL96	Ectopic expression of Foxp3 and UBD in Th cells
GSM101520	TH_2	16702978	GSE4527-GPL96	Ectopic expression of Foxp3 and UBD in Th cells
GSM101521	Treg_2	16702978	GSE4527-GPL96	Ectopic expression of Foxp3 and UBD in Th cells
GSM101519	Treg_1	16702978	GSE4527-GPL96	Ectopic expression of Foxp3 and UBD in Th cells
GSM101522	TH_FOXP3_1	16702978	GSE4527-GPL96	Ectopic expression of Foxp3 and UBD in Th cells
GSM101524	TH_FOXP3_2	16702978	GSE4527-GPL96	Ectopic expression of Foxp3 and UBD in Th cells
GSM101518	TH_1	16702978	GSE4527-GPL96	Ectopic expression of Foxp3 and UBD in Th cells
GSM101525	TH_GFP_2	16702978	GSE4527-GPL96	Ectopic expression of Foxp3 and UBD in Th cells
GSM932882	PCa1 Treg	23319273	GSE38043	Dysregulated expression of genes in regulatory T cells from metastatic castration-resistant prostate cancer patients
GSM932880	HD2 Treg	23319273	GSE38043	Dysregulated expression of genes in regulatory T cells from metastatic castration-resistant prostate cancer patients
GSM932884	PCa3 Treg	23319273	GSE38043	Dysregulated expression of genes in regulatory T cells from metastatic castration-resistant prostate cancer patients
GSM932883	PCa2 Treg	23319273	GSE38043	Dysregulated expression of genes in regulatory T cells from metastatic castration-resistant prostate cancer patients
GSM932881	HD3 Treg	23319273	GSE38043	Dysregulated expression of genes in regulatory T cells from metastatic castration-resistant prostate cancer patients
GSM932879	HD1 Treg	23319273	GSE38043	Dysregulated expression of genes in regulatory T cells from metastatic castration-resistant prostate cancer patients
GSM1602473	FEEDER CTL1	25762785	GSE65650	Transcriptional correlates of FOXP3 expression in suppressive and non-suppressive primary human Treg cell clones.
GSM1602469	F+S+ ACT D2	25762785	GSE65650	Transcriptional correlates of FOXP3 expression in suppressive and non-suppressive primary human Treg cell clones.
GSM1602482	EFF (F-S- ctl) fresh	25762785	GSE65650	Transcriptional correlates of FOXP3 expression in suppressive and non-suppressive primary human Treg cell clones.
GSM1602478	F+S+ ACT D1	25762785	GSE65650	Transcriptional correlates of FOXP3 expression in suppressive and non-suppressive primary human Treg cell clones.
GSM1602474	F-S- D2	25762785	GSE65650	Transcriptional correlates of FOXP3 expression in suppressive and non-suppressive primary human Treg cell clones.
GSM1602475	HI (F+S+ ctl) fresh	25762785	GSE65650	Transcriptional correlates of FOXP3 expression in suppressive and non-suppressive primary human Treg cell clones.
GSM1602487	F+S+ D1	25762785	GSE65650	Transcriptional correlates of FOXP3 expression in suppressive and non-suppressive primary human Treg cell clones.
GSM1602483	FEEDER CTL1 ACT	25762785	GSE65650	Transcriptional correlates of FOXP3 expression in suppressive and non-suppressive primary human Treg cell clones.
GSM1602471	F+S-D1	25762785	GSE65650	Transcriptional correlates of FOXP3 expression in suppressive and non-suppressive primary human Treg cell clones.
GSM1602480	FEEDER CTL4 ACT	25762785	GSE65650	Transcriptional correlates of FOXP3 expression in suppressive and non-suppressive primary human Treg cell clones.
GSM1602476	FEEDER CTL2	25762785	GSE65650	Transcriptional correlates of FOXP3 expression in suppressive and non-suppressive primary human Treg cell clones.
GSM1602481	F+S- ACT D1	25762785	GSE65650	Transcriptional correlates of FOXP3 expression in suppressive and non-suppressive primary human Treg cell clones.
GSM1602486	FEEDER CTL4	25762785	GSE65650	Transcriptional correlates of FOXP3 expression in suppressive and non-suppressive primary human Treg cell clones.
GSM1602470	F-S- ACT D2	25762785	GSE65650	Transcriptional correlates of FOXP3 expression in suppressive and non-suppressive primary human Treg cell clones.
GSM1602479	F+S- D2	25762785	GSE65650	Transcriptional correlates of FOXP3 expression in suppressive and non-suppressive primary human Treg cell clones.
GSM1602477	F+S+ D2	25762785	GSE65650	Transcriptional correlates of FOXP3 expression in suppressive and non-suppressive primary human Treg cell clones.
GSM1602472	HI (F+S+ ctl) fresh ACT	25762785	GSE65650	Transcriptional correlates of FOXP3 expression in suppressive and non-suppressive primary human Treg cell clones.
GSM1602485	EFF (F-S- ctl) fresh ACT	25762785	GSE65650	Transcriptional correlates of FOXP3 expression in suppressive and non-suppressive primary human Treg cell clones.
GSM1602467	F+S- ACT D2	25762785	GSE65650	Transcriptional correlates of FOXP3 expression in suppressive and non-suppressive primary human Treg cell clones.
GSM1602466	F-S- ACT D1	25762785	GSE65650	Transcriptional correlates of FOXP3 expression in suppressive and non-suppressive primary human Treg cell clones.
GSM1602468	FEEDER CTL2 ACT	25762785	GSE65650	Transcriptional correlates of FOXP3 expression in suppressive and non-suppressive primary human Treg cell clones.
GSM1602484	F-S- D1	25762785	GSE65650	Transcriptional correlates of FOXP3 expression in suppressive and non-suppressive primary human Treg cell clones.
GSM1327187	CD4+CD25+CD127low stimulated d2 pool1	24848933	GSE54953	MiRNome and transcriptome aided pathway analysis in human regulatory T cells
GSM1327189	CD4+CD25-stimulated d2 pool1	24848933	GSE54953	MiRNome and transcriptome aided pathway analysis in human regulatory T cells
GSM1327188	CD4+CD25-resting pool1	24848933	GSE54953	MiRNome and transcriptome aided pathway analysis in human regulatory T cells
GSM1327186	CD4+CD25+CD127low resting pool1	24848933	GSE54953	MiRNome and transcriptome aided pathway analysis in human regulatory T cells
GSM1327192	CD4+CD25+CD127low stimulated d2 pool2	24848933	GSE54953	MiRNome and transcriptome aided pathway analysis in human regulatory T cells
GSM1327191	CD4+CD25-resting pool2	24848933	GSE54953	MiRNome and transcriptome aided pathway analysis in human regulatory T cells
GSM1327190	CD4+CD25+CD127low resting pool2	24848933	GSE54953	MiRNome and transcriptome aided pathway analysis in human regulatory T cells
GSM1327193	CD4+CD25-stimulated d2 pool2	24848933	GSE54953	MiRNome and transcriptome aided pathway analysis in human regulatory T cells
GSM275420	DcR3-treated MDMs_2 days_rep2	18349319	GSE10856	Expression data from decoy receptor 3-treated monocyte-derived macrophages
GSM275419	hIgG1-treated MDMs_2 days_rep2	18349319	GSE10856	Expression data from decoy receptor 3-treated monocyte-derived macrophages
GSM275418	DcR3-treated MDMs_2 days_rep1	18349319	GSE10856	Expression data from decoy receptor 3-treated monocyte-derived macrophages
GSM275417	hIgG1-treated MDMs_2 days_rep1	18349319	GSE10856	Expression data from decoy receptor 3-treated monocyte-derived macrophages
GSM1462645	PBMo-derived macrophages stimulated with TE-8CM		GSE59948	GDF15 overexpression dreived from tumor-associated macrophages and cancer cells in the microenvironment of human esophageal squamous cell carcinoma promotes tumor growth and poor prognosis
GSM1462647	PBMo-derived macrophages stimulated with TE-15CM		GSE59948	GDF15 overexpression dreived from tumor-associated macrophages and cancer cells in the microenvironment of human esophageal squamous cell carcinoma promotes tumor growth and poor prognosis
GSM1462644	PBMo-derived macrophages		GSE59948	GDF15 overexpression dreived from tumor-associated macrophages and cancer cells in the microenvironment of human esophageal squamous cell carcinoma promotes tumor growth and poor prognosis
GSM1462646	PBMo-derived macrophages stimulated with TE-9CM		GSE59948	GDF15 overexpression dreived from tumor-associated macrophages and cancer cells in the microenvironment of human esophageal squamous cell carcinoma promotes tumor growth and poor prognosis
GSM1041406	MM 3	24363398	GSE42519	The Hematopoietic System - Myeloid arm
GSM1041392	GMP 4	24363398	GSE42519	The Hematopoietic System - Myeloid arm
GSM1041389	GMP 1	24363398	GSE42519	The Hematopoietic System - Myeloid arm
GSM1041401	late_PM 3	24363398	GSE42519	The Hematopoietic System - Myeloid arm
GSM1041399	late_PM 1	24363398	GSE42519	The Hematopoietic System - Myeloid arm
GSM1041380	HSC 1	24363398	GSE42519	The Hematopoietic System - Myeloid arm
GSM1041405	MM 2	24363398	GSE42519	The Hematopoietic System - Myeloid arm
GSM1041382	HSC 3	24363398	GSE42519	The Hematopoietic System - Myeloid arm
GSM1041410	BC 4	24363398	GSE42519	The Hematopoietic System - Myeloid arm
GSM1041402	MY 1	24363398	GSE42519	The Hematopoietic System - Myeloid arm
GSM1041396	early_PM 1	24363398	GSE42519	The Hematopoietic System - Myeloid arm
GSM1041384	MPP 1	24363398	GSE42519	The Hematopoietic System - Myeloid arm
GSM1041409	BC 3	24363398	GSE42519	The Hematopoietic System - Myeloid arm
GSM1041393	GMP 5	24363398	GSE42519	The Hematopoietic System - Myeloid arm
GSM1041411	PMN 1	24363398	GSE42519	The Hematopoietic System - Myeloid arm
GSM1041398	early_PM 3	24363398	GSE42519	The Hematopoietic System - Myeloid arm
GSM1041413	PMN 3	24363398	GSE42519	The Hematopoietic System - Myeloid arm
GSM1041397	early_PM 2	24363398	GSE42519	The Hematopoietic System - Myeloid arm
GSM1041404	MM 1	24363398	GSE42519	The Hematopoietic System - Myeloid arm
GSM1041395	MEP 2	24363398	GSE42519	The Hematopoietic System - Myeloid arm
GSM1041412	PMN 2	24363398	GSE42519	The Hematopoietic System - Myeloid arm
GSM1041408	BC 2	24363398	GSE42519	The Hematopoietic System - Myeloid arm
GSM1041385	MPP 2	24363398	GSE42519	The Hematopoietic System - Myeloid arm
GSM1041407	BC 1	24363398	GSE42519	The Hematopoietic System - Myeloid arm
GSM1041386	CMP 1	24363398	GSE42519	The Hematopoietic System - Myeloid arm
GSM1041383	HSC 4	24363398	GSE42519	The Hematopoietic System - Myeloid arm
GSM1041381	HSC 2	24363398	GSE42519	The Hematopoietic System - Myeloid arm
GSM1041388	CMP 3	24363398	GSE42519	The Hematopoietic System - Myeloid arm
GSM1041394	MEP 1	24363398	GSE42519	The Hematopoietic System - Myeloid arm
GSM1041390	GMP 2	24363398	GSE42519	The Hematopoietic System - Myeloid arm
GSM1041403	MY 2	24363398	GSE42519	The Hematopoietic System - Myeloid arm
GSM1041387	CMP 2	24363398	GSE42519	The Hematopoietic System - Myeloid arm
GSM1041391	GMP 3	24363398	GSE42519	The Hematopoietic System - Myeloid arm
GSM1041400	late_PM 2	24363398	GSE42519	The Hematopoietic System - Myeloid arm
GSM115048	Monocyte at T0	20530259	GSE5099-GPL96	Expression Data from Macrophage Maturation and Polarization Experiment
GSM115055	classical or M1 activated macrophages	20530259	GSE5099-GPL96	Expression Data from Macrophage Maturation and Polarization Experiment
GSM115053	Macrophage at 7 days	20530259	GSE5099-GPL96	Expression Data from Macrophage Maturation and Polarization Experiment
GSM115046	Monocyte at T0	20530259	GSE5099-GPL96	Expression Data from Macrophage Maturation and Polarization Experiment
GSM115059	Alternative or M2 activated macrophages	20530259	GSE5099-GPL96	Expression Data from Macrophage Maturation and Polarization Experiment
GSM115049	Monocyte at 3 days	20530259	GSE5099-GPL96	Expression Data from Macrophage Maturation and Polarization Experiment
GSM115050	Monocyteat 3 days	20530259	GSE5099-GPL96	Expression Data from Macrophage Maturation and Polarization Experiment
GSM115054	Macrophage at 7 days	20530259	GSE5099-GPL96	Expression Data from Macrophage Maturation and Polarization Experiment
GSM115057	classical or M1 activated macrophages	20530259	GSE5099-GPL96	Expression Data from Macrophage Maturation and Polarization Experiment
GSM115051	Monocyte at 3 days	20530259	GSE5099-GPL96	Expression Data from Macrophage Maturation and Polarization Experiment
GSM115052	Macrophage at 7 days	20530259	GSE5099-GPL96	Expression Data from Macrophage Maturation and Polarization Experiment
GSM115047	Monocyte at T0	20530259	GSE5099-GPL96	Expression Data from Macrophage Maturation and Polarization Experiment
GSM115060	Alternative or M2 activated macrophages	20530259	GSE5099-GPL96	Expression Data from Macrophage Maturation and Polarization Experiment
GSM115058	Alternative or M2 activated macrophages	20530259	GSE5099-GPL96	Expression Data from Macrophage Maturation and Polarization Experiment
GSM115056	classical or M1 activated macrophages	20530259	GSE5099-GPL96	Expression Data from Macrophage Maturation and Polarization Experiment
GSM101523	TH_GFP_1	16702978	GSE4527-GPL96	Ectopic expression of Foxp3 and UBD in Th cells
GSM101520	TH_2	16702978	GSE4527-GPL96	Ectopic expression of Foxp3 and UBD in Th cells
GSM101521	Treg_2	16702978	GSE4527-GPL96	Ectopic expression of Foxp3 and UBD in Th cells
GSM101519	Treg_1	16702978	GSE4527-GPL96	Ectopic expression of Foxp3 and UBD in Th cells
GSM101522	TH_FOXP3_1	16702978	GSE4527-GPL96	Ectopic expression of Foxp3 and UBD in Th cells
GSM101524	TH_FOXP3_2	16702978	GSE4527-GPL96	Ectopic expression of Foxp3 and UBD in Th cells
GSM101518	TH_1	16702978	GSE4527-GPL96	Ectopic expression of Foxp3 and UBD in Th cells
GSM101525	TH_GFP_2	16702978	GSE4527-GPL96	Ectopic expression of Foxp3 and UBD in Th cells
GSM1599184	Primary human monocytes from patient with gram-negative sepsis #1	25992611	GSE65517	Comparative analysis of monocytes from healthy donors, patients with metastatic breast cancer, sepsis or tuberculosis.
GSM1599181	Primary human monocytes from healthy control #1	25992611	GSE65517	Comparative analysis of monocytes from healthy donors, patients with metastatic breast cancer, sepsis or tuberculosis.
GSM1599182	Primary human monocytes from healthy control #2	25992611	GSE65517	Comparative analysis of monocytes from healthy donors, patients with metastatic breast cancer, sepsis or tuberculosis.
GSM1599179	Primary human monocytes from patient with metastatic breast cancer #3	25992611	GSE65517	Comparative analysis of monocytes from healthy donors, patients with metastatic breast cancer, sepsis or tuberculosis.
GSM1599189	Primary human monocytes from patient with tuberculosis #3	25992611	GSE65517	Comparative analysis of monocytes from healthy donors, patients with metastatic breast cancer, sepsis or tuberculosis.
GSM1599188	Primary human monocytes from patient with tuberculosis #2	25992611	GSE65517	Comparative analysis of monocytes from healthy donors, patients with metastatic breast cancer, sepsis or tuberculosis.
GSM1599185	Primary human monocytes from patient with gram-negative sepsis #2	25992611	GSE65517	Comparative analysis of monocytes from healthy donors, patients with metastatic breast cancer, sepsis or tuberculosis.
GSM1599177	Primary human monocytes from patient with metastatic breast cancer #1	25992611	GSE65517	Comparative analysis of monocytes from healthy donors, patients with metastatic breast cancer, sepsis or tuberculosis.
GSM1599183	Primary human monocytes from healthy control #3	25992611	GSE65517	Comparative analysis of monocytes from healthy donors, patients with metastatic breast cancer, sepsis or tuberculosis.
GSM1599178	Primary human monocytes from patient with metastatic breast cancer #2	25992611	GSE65517	Comparative analysis of monocytes from healthy donors, patients with metastatic breast cancer, sepsis or tuberculosis.
GSM1599180	Primary human monocytes from patient with metastatic breast cancer #4	25992611	GSE65517	Comparative analysis of monocytes from healthy donors, patients with metastatic breast cancer, sepsis or tuberculosis.
GSM1599187	Primary human monocytes from patient with tuberculosis #1	25992611	GSE65517	Comparative analysis of monocytes from healthy donors, patients with metastatic breast cancer, sepsis or tuberculosis.
GSM1599186	Primary human monocytes from patient with gram-negative sepsis #3	25992611	GSE65517	Comparative analysis of monocytes from healthy donors, patients with metastatic breast cancer, sepsis or tuberculosis.
GSM1533341	Resto_B_woPN		GSE62782	Influence of neutrophils in tumor-supportive stromal cells gene expression in non-Hodgkin B-cell lymphoma
GSM1533335	MSC_B_woPN		GSE62782	Influence of neutrophils in tumor-supportive stromal cells gene expression in non-Hodgkin B-cell lymphoma
GSM1533342	Resto_C_PN		GSE62782	Influence of neutrophils in tumor-supportive stromal cells gene expression in non-Hodgkin B-cell lymphoma
GSM1533338	Resto_A_PN		GSE62782	Influence of neutrophils in tumor-supportive stromal cells gene expression in non-Hodgkin B-cell lymphoma
GSM1533344	Resto_C_woPN		GSE62782	Influence of neutrophils in tumor-supportive stromal cells gene expression in non-Hodgkin B-cell lymphoma
GSM1533334	MSC_B_PN		GSE62782	Influence of neutrophils in tumor-supportive stromal cells gene expression in non-Hodgkin B-cell lymphoma
GSM1533339	Resto_A_woPN		GSE62782	Influence of neutrophils in tumor-supportive stromal cells gene expression in non-Hodgkin B-cell lymphoma
GSM1533332	MSC_A_PN		GSE62782	Influence of neutrophils in tumor-supportive stromal cells gene expression in non-Hodgkin B-cell lymphoma
GSM1533336	MSC_C_PN		GSE62782	Influence of neutrophils in tumor-supportive stromal cells gene expression in non-Hodgkin B-cell lymphoma
GSM1533333	MSC_A_woPN		GSE62782	Influence of neutrophils in tumor-supportive stromal cells gene expression in non-Hodgkin B-cell lymphoma
GSM1533340	Resto_B_PN		GSE62782	Influence of neutrophils in tumor-supportive stromal cells gene expression in non-Hodgkin B-cell lymphoma
GSM1533337	MSC_C_woPN		GSE62782	Influence of neutrophils in tumor-supportive stromal cells gene expression in non-Hodgkin B-cell lymphoma
GSM198959	Lymphoid control	17623099	GSE8059	resting and IL2 activated human natural killer cells
GSM198958	Resting_CD8Tcells	17623099	GSE8059	resting and IL2 activated human natural killer cells
GSM198945	NK_timepoint24hours	17623099	GSE8059	resting and IL2 activated human natural killer cells
GSM198943	NK_time2hours	17623099	GSE8059	resting and IL2 activated human natural killer cells
GSM198944	NK_timepoint8hours	17623099	GSE8059	resting and IL2 activated human natural killer cells
GSM198942	Resting_NK	17623099	GSE8059	resting and IL2 activated human natural killer cells
GSM1032242	Human Dendritic Cell L. major 4hrs biological rep2	24808365	GSE42088	Expression data from Leishmania major infected human dendritic cells
GSM1032241	Human Dendritic Cell L. major 4hrs biological rep1	24808365	GSE42088	Expression data from Leishmania major infected human dendritic cells
GSM1032245	Human Dendritic Cell L. major 8hrs biological rep2	24808365	GSE42088	Expression data from Leishmania major infected human dendritic cells
GSM1032240	Human Dendritic Cell L. major 2hrs biological rep3	24808365	GSE42088	Expression data from Leishmania major infected human dendritic cells
GSM1032237	Human Dendritic Cell uninfected 2hrs biological rep3	24808365	GSE42088	Expression data from Leishmania major infected human dendritic cells
GSM1032239	Human Dendritic Cell L. major 2hrs biological rep2	24808365	GSE42088	Expression data from Leishmania major infected human dendritic cells
GSM1032249	Human Dendritic Cell L. major 24hrs biological rep3	24808365	GSE42088	Expression data from Leishmania major infected human dendritic cells
GSM1032248	Human Dendritic Cell L. major 24hrs biological rep2	24808365	GSE42088	Expression data from Leishmania major infected human dendritic cells
GSM1032246	Human Dendritic Cell L. major 8hrs biological rep3	24808365	GSE42088	Expression data from Leishmania major infected human dendritic cells
GSM1032236	Human Dendritic Cell uninfected 2hrs biological rep2	24808365	GSE42088	Expression data from Leishmania major infected human dendritic cells
GSM1032238	Human Dendritic Cell L. major 2hrs biological rep1	24808365	GSE42088	Expression data from Leishmania major infected human dendritic cells
GSM1032243	Human Dendritic Cell L. major 4hrs biological rep3	24808365	GSE42088	Expression data from Leishmania major infected human dendritic cells
GSM1032235	Human Dendritic Cell uninfected 2hrs biological rep1	24808365	GSE42088	Expression data from Leishmania major infected human dendritic cells
GSM1032247	Human Dendritic Cell L. major 24hrs biological rep1	24808365	GSE42088	Expression data from Leishmania major infected human dendritic cells
GSM1032244	Human Dendritic Cell L. major 8hrs biological rep1	24808365	GSE42088	Expression data from Leishmania major infected human dendritic cells
GSM1402752	CD4+ T-cells from peripheral blood		GSE58173	Upregulation of immunoproteasome subunits in myositis indicates active inflammation with involvement of antigen presenting cells, CD8 T-cells and IFNÎ³
GSM1402765	CD19+ B-cells from peripheral blood		GSE58173	Upregulation of immunoproteasome subunits in myositis indicates active inflammation with involvement of antigen presenting cells, CD8 T-cells and IFNÎ³
GSM1402763	CD15+ neutrophils from peripheral blood		GSE58173	Upregulation of immunoproteasome subunits in myositis indicates active inflammation with involvement of antigen presenting cells, CD8 T-cells and IFNÎ³
GSM1402754	CD4+ T-cells from peripheral blood		GSE58173	Upregulation of immunoproteasome subunits in myositis indicates active inflammation with involvement of antigen presenting cells, CD8 T-cells and IFNÎ³
GSM1402761	CD15+ neutrophils from peripheral blood		GSE58173	Upregulation of immunoproteasome subunits in myositis indicates active inflammation with involvement of antigen presenting cells, CD8 T-cells and IFNÎ³
GSM1402759	CD14+ monocytes from peripheral blood		GSE58173	Upregulation of immunoproteasome subunits in myositis indicates active inflammation with involvement of antigen presenting cells, CD8 T-cells and IFNÎ³
GSM1402762	CD15+ neutrophils from peripheral blood		GSE58173	Upregulation of immunoproteasome subunits in myositis indicates active inflammation with involvement of antigen presenting cells, CD8 T-cells and IFNÎ³
GSM1402766	CD19+ B-cells from peripheral blood		GSE58173	Upregulation of immunoproteasome subunits in myositis indicates active inflammation with involvement of antigen presenting cells, CD8 T-cells and IFNÎ³
GSM1402764	CD19+ B-cells from peripheral blood		GSE58173	Upregulation of immunoproteasome subunits in myositis indicates active inflammation with involvement of antigen presenting cells, CD8 T-cells and IFNÎ³
GSM1402758	CD14+ monocytes from peripheral blood		GSE58173	Upregulation of immunoproteasome subunits in myositis indicates active inflammation with involvement of antigen presenting cells, CD8 T-cells and IFNÎ³
GSM1402760	CD14+ monocytes from peripheral blood		GSE58173	Upregulation of immunoproteasome subunits in myositis indicates active inflammation with involvement of antigen presenting cells, CD8 T-cells and IFNÎ³
GSM1402755	CD8+ T-cells from peripheral blood		GSE58173	Upregulation of immunoproteasome subunits in myositis indicates active inflammation with involvement of antigen presenting cells, CD8 T-cells and IFNÎ³
GSM1402757	CD8+ T-cells from peripheral blood		GSE58173	Upregulation of immunoproteasome subunits in myositis indicates active inflammation with involvement of antigen presenting cells, CD8 T-cells and IFNÎ³
GSM1402767	CD56+ NK-cells from peripheral blood		GSE58173	Upregulation of immunoproteasome subunits in myositis indicates active inflammation with involvement of antigen presenting cells, CD8 T-cells and IFNÎ³
GSM1402756	CD8+ T-cells from peripheral blood		GSE58173	Upregulation of immunoproteasome subunits in myositis indicates active inflammation with involvement of antigen presenting cells, CD8 T-cells and IFNÎ³
GSM1402769	CD56+ NK-cells from peripheral blood		GSE58173	Upregulation of immunoproteasome subunits in myositis indicates active inflammation with involvement of antigen presenting cells, CD8 T-cells and IFNÎ³
GSM1402753	CD4+ T-cells from peripheral blood		GSE58173	Upregulation of immunoproteasome subunits in myositis indicates active inflammation with involvement of antigen presenting cells, CD8 T-cells and IFNÎ³
GSM1402768	CD56+ NK-cells from peripheral blood		GSE58173	Upregulation of immunoproteasome subunits in myositis indicates active inflammation with involvement of antigen presenting cells, CD8 T-cells and IFNÎ³
GSM900579	RO24h	23778140	GSE36767	Gene changes of CD4+ T cells infiltrating human breast cancer in the absence of tumor environment (Confirmation Set 24h)
GSM900578	ROT0	23778140	GSE36767	Gene changes of CD4+ T cells infiltrating human breast cancer in the absence of tumor environment (Confirmation Set 24h)
GSM900577	TIL24h	23778140	GSE36767	Gene changes of CD4+ T cells infiltrating human breast cancer in the absence of tumor environment (Confirmation Set 24h)
GSM900576	TILT0	23778140	GSE36767	Gene changes of CD4+ T cells infiltrating human breast cancer in the absence of tumor environment (Confirmation Set 24h)
GSM900575	TIL24h	23778140	GSE36767	Gene changes of CD4+ T cells infiltrating human breast cancer in the absence of tumor environment (Confirmation Set 24h)
GSM900574	TILT0	23778140	GSE36767	Gene changes of CD4+ T cells infiltrating human breast cancer in the absence of tumor environment (Confirmation Set 24h)
GSM900548	LN Patient 9	23778140	GSE36765	Gene expression profiling of CD4+ T cells infiltrating human breast cancer (Discovery Set)
GSM900553	TIL Patient 4	23778140	GSE36765	Gene expression profiling of CD4+ T cells infiltrating human breast cancer (Discovery Set)
GSM900544	LN Patient 5	23778140	GSE36765	Gene expression profiling of CD4+ T cells infiltrating human breast cancer (Discovery Set)
GSM900554	TIL Patient 5	23778140	GSE36765	Gene expression profiling of CD4+ T cells infiltrating human breast cancer (Discovery Set)
GSM900535	PB Patient 6	23778140	GSE36765	Gene expression profiling of CD4+ T cells infiltrating human breast cancer (Discovery Set)
GSM900542	LN Patient 3	23778140	GSE36765	Gene expression profiling of CD4+ T cells infiltrating human breast cancer (Discovery Set)
GSM900546	LN Patient 7	23778140	GSE36765	Gene expression profiling of CD4+ T cells infiltrating human breast cancer (Discovery Set)
GSM900533	PB Patient 4	23778140	GSE36765	Gene expression profiling of CD4+ T cells infiltrating human breast cancer (Discovery Set)
GSM900552	TIL Patient 3	23778140	GSE36765	Gene expression profiling of CD4+ T cells infiltrating human breast cancer (Discovery Set)
GSM900557	TIL Patient 8	23778140	GSE36765	Gene expression profiling of CD4+ T cells infiltrating human breast cancer (Discovery Set)
GSM900531	PB Patient 2	23778140	GSE36765	Gene expression profiling of CD4+ T cells infiltrating human breast cancer (Discovery Set)
GSM900559	TIL Patient 10	23778140	GSE36765	Gene expression profiling of CD4+ T cells infiltrating human breast cancer (Discovery Set)
GSM900527	PB Donor 2	23778140	GSE36765	Gene expression profiling of CD4+ T cells infiltrating human breast cancer (Discovery Set)
GSM900540	LN Patient 1	23778140	GSE36765	Gene expression profiling of CD4+ T cells infiltrating human breast cancer (Discovery Set)
GSM900526	PB Donor 1	23778140	GSE36765	Gene expression profiling of CD4+ T cells infiltrating human breast cancer (Discovery Set)
GSM900536	PB Patient 7	23778140	GSE36765	Gene expression profiling of CD4+ T cells infiltrating human breast cancer (Discovery Set)
GSM900558	TIL Patient 9	23778140	GSE36765	Gene expression profiling of CD4+ T cells infiltrating human breast cancer (Discovery Set)
GSM900529	PB Donor 4	23778140	GSE36765	Gene expression profiling of CD4+ T cells infiltrating human breast cancer (Discovery Set)
GSM900537	PB Patient 8	23778140	GSE36765	Gene expression profiling of CD4+ T cells infiltrating human breast cancer (Discovery Set)
GSM900547	LN Patient 8	23778140	GSE36765	Gene expression profiling of CD4+ T cells infiltrating human breast cancer (Discovery Set)
GSM900549	LN Patient 10	23778140	GSE36765	Gene expression profiling of CD4+ T cells infiltrating human breast cancer (Discovery Set)
GSM900545	LN Patient 6	23778140	GSE36765	Gene expression profiling of CD4+ T cells infiltrating human breast cancer (Discovery Set)
GSM900528	PB Donor 3	23778140	GSE36765	Gene expression profiling of CD4+ T cells infiltrating human breast cancer (Discovery Set)
GSM900555	TIL Patient 6	23778140	GSE36765	Gene expression profiling of CD4+ T cells infiltrating human breast cancer (Discovery Set)
GSM900541	LN Patient 2	23778140	GSE36765	Gene expression profiling of CD4+ T cells infiltrating human breast cancer (Discovery Set)
GSM900534	PB Patient 5	23778140	GSE36765	Gene expression profiling of CD4+ T cells infiltrating human breast cancer (Discovery Set)
GSM900550	TIL Patient 1	23778140	GSE36765	Gene expression profiling of CD4+ T cells infiltrating human breast cancer (Discovery Set)
GSM900539	PB Patient 10	23778140	GSE36765	Gene expression profiling of CD4+ T cells infiltrating human breast cancer (Discovery Set)
GSM900551	TIL Patient 2	23778140	GSE36765	Gene expression profiling of CD4+ T cells infiltrating human breast cancer (Discovery Set)
GSM900556	TIL Patient 7	23778140	GSE36765	Gene expression profiling of CD4+ T cells infiltrating human breast cancer (Discovery Set)
GSM900530	PB Patient 1	23778140	GSE36765	Gene expression profiling of CD4+ T cells infiltrating human breast cancer (Discovery Set)
GSM900532	PB Patient 3	23778140	GSE36765	Gene expression profiling of CD4+ T cells infiltrating human breast cancer (Discovery Set)
GSM900543	LN Patient 4	23778140	GSE36765	Gene expression profiling of CD4+ T cells infiltrating human breast cancer (Discovery Set)
GSM900538	PB Patient 9	23778140	GSE36765	Gene expression profiling of CD4+ T cells infiltrating human breast cancer (Discovery Set)
GSM1054783	Th1Cellâ€	23870669	GSE43005	Profiling of human CD4+ T subsets identifies a Th2-specific non-coding RNA GATA3-AS1
GSM1054781	Naive TCellâ€	23870669	GSE43005	Profiling of human CD4+ T subsets identifies a Th2-specific non-coding RNA GATA3-AS1
GSM1054780	Memory TCellâ€	23870669	GSE43005	Profiling of human CD4+ T subsets identifies a Th2-specific non-coding RNA GATA3-AS1
GSM1054779	Naive TCellâ€	23870669	GSE43005	Profiling of human CD4+ T subsets identifies a Th2-specific non-coding RNA GATA3-AS1
GSM1054792	Th2Cellâ€	23870669	GSE43005	Profiling of human CD4+ T subsets identifies a Th2-specific non-coding RNA GATA3-AS1
GSM1054774	Memory TCellâ€	23870669	GSE43005	Profiling of human CD4+ T subsets identifies a Th2-specific non-coding RNA GATA3-AS1
GSM1054776	Th2Cellâ€	23870669	GSE43005	Profiling of human CD4+ T subsets identifies a Th2-specific non-coding RNA GATA3-AS1
GSM1054773	Naive TCellâ€	23870669	GSE43005	Profiling of human CD4+ T subsets identifies a Th2-specific non-coding RNA GATA3-AS1
GSM1054784	Th2Cellâ€	23870669	GSE43005	Profiling of human CD4+ T subsets identifies a Th2-specific non-coding RNA GATA3-AS1
GSM1054778	TregCellâ€	23870669	GSE43005	Profiling of human CD4+ T subsets identifies a Th2-specific non-coding RNA GATA3-AS1
GSM1054793	Th17Cellâ€	23870669	GSE43005	Profiling of human CD4+ T subsets identifies a Th2-specific non-coding RNA GATA3-AS1
GSM1054789	Naive TCellâ€	23870669	GSE43005	Profiling of human CD4+ T subsets identifies a Th2-specific non-coding RNA GATA3-AS1
GSM1054785	Th17Cellâ€	23870669	GSE43005	Profiling of human CD4+ T subsets identifies a Th2-specific non-coding RNA GATA3-AS1
GSM1054796	TregCellâ€	23870669	GSE43005	Profiling of human CD4+ T subsets identifies a Th2-specific non-coding RNA GATA3-AS1
GSM1054790	Memory TCellâ€	23870669	GSE43005	Profiling of human CD4+ T subsets identifies a Th2-specific non-coding RNA GATA3-AS1
GSM1054795	Th17Cellâ€	23870669	GSE43005	Profiling of human CD4+ T subsets identifies a Th2-specific non-coding RNA GATA3-AS1
GSM1054786	TregCellâ€	23870669	GSE43005	Profiling of human CD4+ T subsets identifies a Th2-specific non-coding RNA GATA3-AS1
GSM1054788	Th2Cellâ€	23870669	GSE43005	Profiling of human CD4+ T subsets identifies a Th2-specific non-coding RNA GATA3-AS1
GSM1054791	Th1Cellâ€	23870669	GSE43005	Profiling of human CD4+ T subsets identifies a Th2-specific non-coding RNA GATA3-AS1
GSM1054782	Memory TCellâ€	23870669	GSE43005	Profiling of human CD4+ T subsets identifies a Th2-specific non-coding RNA GATA3-AS1
GSM1054794	TregCellâ€	23870669	GSE43005	Profiling of human CD4+ T subsets identifies a Th2-specific non-coding RNA GATA3-AS1
GSM1054775	Th1Cellâ€	23870669	GSE43005	Profiling of human CD4+ T subsets identifies a Th2-specific non-coding RNA GATA3-AS1
GSM1054787	Th1Cellâ€	23870669	GSE43005	Profiling of human CD4+ T subsets identifies a Th2-specific non-coding RNA GATA3-AS1
GSM1054777	Th17Cellâ€	23870669	GSE43005	Profiling of human CD4+ T subsets identifies a Th2-specific non-coding RNA GATA3-AS1
GSM863062	MONOCYTES	23349302	GSE35179	Gene expression profiles of monocytes derived from chronic lymphocytic leukemia patients and normal controls
GSM863065	HD_MONOCYTES	23349302	GSE35179	Gene expression profiles of monocytes derived from chronic lymphocytic leukemia patients and normal controls
GSM863060	MONOCYTES	23349302	GSE35179	Gene expression profiles of monocytes derived from chronic lymphocytic leukemia patients and normal controls
GSM863059	MONOCYTES	23349302	GSE35179	Gene expression profiles of monocytes derived from chronic lymphocytic leukemia patients and normal controls
GSM863061	MONOCYTES	23349302	GSE35179	Gene expression profiles of monocytes derived from chronic lymphocytic leukemia patients and normal controls
GSM863058	MONOCYTES	23349302	GSE35179	Gene expression profiles of monocytes derived from chronic lymphocytic leukemia patients and normal controls
GSM863066	HD_MONOCYTES	23349302	GSE35179	Gene expression profiles of monocytes derived from chronic lymphocytic leukemia patients and normal controls
GSM863064	HD_MONOCYTES	23349302	GSE35179	Gene expression profiles of monocytes derived from chronic lymphocytic leukemia patients and normal controls
GSM863063	HD_MONOCYTES	23349302	GSE35179	Gene expression profiles of monocytes derived from chronic lymphocytic leukemia patients and normal controls
GSM863067	HD_MONOCYTES	23349302	GSE35179	Gene expression profiles of monocytes derived from chronic lymphocytic leukemia patients and normal controls
GSM705328	Neutrophils mRNA	22276136	GSE28490	mRNA expression profiling of human immune cell subset (Roche)
GSM705314	CD8+ T cells mRNA	22276136	GSE28490	mRNA expression profiling of human immune cell subset (Roche)
GSM705325	mDC mRNA	22276136	GSE28490	mRNA expression profiling of human immune cell subset (Roche)
GSM705312	CD8+ T cells mRNA	22276136	GSE28490	mRNA expression profiling of human immune cell subset (Roche)
GSM705306	CD4+ T cells mRNA	22276136	GSE28490	mRNA expression profiling of human immune cell subset (Roche)
GSM705332	pDC mRNA	22276136	GSE28490	mRNA expression profiling of human immune cell subset (Roche)
GSM705290	Monocytes mRNA	22276136	GSE28490	mRNA expression profiling of human immune cell subset (Roche)
GSM705333	pDC mRNA	22276136	GSE28490	mRNA expression profiling of human immune cell subset (Roche)
GSM705301	B cells mRNA	22276136	GSE28490	mRNA expression profiling of human immune cell subset (Roche)
GSM705289	Monocytes mRNA	22276136	GSE28490	mRNA expression profiling of human immune cell subset (Roche)
GSM705299	B cells mRNA	22276136	GSE28490	mRNA expression profiling of human immune cell subset (Roche)
GSM705310	NK cells mRNA	22276136	GSE28490	mRNA expression profiling of human immune cell subset (Roche)
GSM705288	Monocytes mRNA	22276136	GSE28490	mRNA expression profiling of human immune cell subset (Roche)
GSM705293	Monocytes mRNA	22276136	GSE28490	mRNA expression profiling of human immune cell subset (Roche)
GSM705292	Monocytes mRNA	22276136	GSE28490	mRNA expression profiling of human immune cell subset (Roche)
GSM705327	Neutrophils mRNA	22276136	GSE28490	mRNA expression profiling of human immune cell subset (Roche)
GSM705323	mDC mRNA	22276136	GSE28490	mRNA expression profiling of human immune cell subset (Roche)
GSM705298	B cells mRNA	22276136	GSE28490	mRNA expression profiling of human immune cell subset (Roche)
GSM705320	Eosinophils mRNA	22276136	GSE28490	mRNA expression profiling of human immune cell subset (Roche)
GSM705318	Eosinophils mRNA	22276136	GSE28490	mRNA expression profiling of human immune cell subset (Roche)
GSM705321	mDC mRNA	22276136	GSE28490	mRNA expression profiling of human immune cell subset (Roche)
GSM705319	Eosinophils mRNA	22276136	GSE28490	mRNA expression profiling of human immune cell subset (Roche)
GSM705313	CD8+ T cells mRNA	22276136	GSE28490	mRNA expression profiling of human immune cell subset (Roche)
GSM705331	pDC mRNA	22276136	GSE28490	mRNA expression profiling of human immune cell subset (Roche)
GSM705302	CD4+ T cells mRNA	22276136	GSE28490	mRNA expression profiling of human immune cell subset (Roche)
GSM705304	CD4+ T cells mRNA	22276136	GSE28490	mRNA expression profiling of human immune cell subset (Roche)
GSM705311	NK cells mRNA	22276136	GSE28490	mRNA expression profiling of human immune cell subset (Roche)
GSM705329	pDC mRNA	22276136	GSE28490	mRNA expression profiling of human immune cell subset (Roche)
GSM705326	Neutrophils mRNA	22276136	GSE28490	mRNA expression profiling of human immune cell subset (Roche)
GSM705294	Monocytes mRNA	22276136	GSE28490	mRNA expression profiling of human immune cell subset (Roche)
GSM705296	Monocytes mRNA	22276136	GSE28490	mRNA expression profiling of human immune cell subset (Roche)
GSM705297	B cells mRNA	22276136	GSE28490	mRNA expression profiling of human immune cell subset (Roche)
GSM705316	CD8+ T cells mRNA	22276136	GSE28490	mRNA expression profiling of human immune cell subset (Roche)
GSM705315	CD8+ T cells mRNA	22276136	GSE28490	mRNA expression profiling of human immune cell subset (Roche)
GSM705291	Monocytes mRNA	22276136	GSE28490	mRNA expression profiling of human immune cell subset (Roche)
GSM705303	CD4+ T cells mRNA	22276136	GSE28490	mRNA expression profiling of human immune cell subset (Roche)
GSM705309	NK cells mRNA	22276136	GSE28490	mRNA expression profiling of human immune cell subset (Roche)
GSM705330	pDC mRNA	22276136	GSE28490	mRNA expression profiling of human immune cell subset (Roche)
GSM705295	Monocytes mRNA	22276136	GSE28490	mRNA expression profiling of human immune cell subset (Roche)
GSM705322	mDC mRNA	22276136	GSE28490	mRNA expression profiling of human immune cell subset (Roche)
GSM705317	Eosinophils mRNA	22276136	GSE28490	mRNA expression profiling of human immune cell subset (Roche)
GSM705287	Monocytes mRNA	22276136	GSE28490	mRNA expression profiling of human immune cell subset (Roche)
GSM705308	NK cells mRNA	22276136	GSE28490	mRNA expression profiling of human immune cell subset (Roche)
GSM705324	mDC mRNA	22276136	GSE28490	mRNA expression profiling of human immune cell subset (Roche)
GSM705307	NK cells mRNA	22276136	GSE28490	mRNA expression profiling of human immune cell subset (Roche)
GSM705300	B cells mRNA	22276136	GSE28490	mRNA expression profiling of human immune cell subset (Roche)
GSM705305	CD4+ T cells mRNA	22276136	GSE28490	mRNA expression profiling of human immune cell subset (Roche)
GSM1208478	Lamina propria CD4 Tem cells	24799394	GSE49877	Human intestinal T cell and paired blood transcriptomes
GSM1208476	Intraepithelial CD4 Tem cells	24799394	GSE49877	Human intestinal T cell and paired blood transcriptomes
GSM1208469	Blood CD8 Tem cells	24799394	GSE49877	Human intestinal T cell and paired blood transcriptomes
GSM1208493	Blood CD8 Tem cells	24799394	GSE49877	Human intestinal T cell and paired blood transcriptomes
GSM1208479	Lamina propria CD8 Tem cells	24799394	GSE49877	Human intestinal T cell and paired blood transcriptomes
GSM1208501	Intraepithelial CD8 Tem cells	24799394	GSE49877	Human intestinal T cell and paired blood transcriptomes
GSM1208498	Blood CD4 Tem cells	24799394	GSE49877	Human intestinal T cell and paired blood transcriptomes
GSM1208480	Blood CD4 Tem cells	24799394	GSE49877	Human intestinal T cell and paired blood transcriptomes
GSM1208496	Lamina propria CD4 Tem cells	24799394	GSE49877	Human intestinal T cell and paired blood transcriptomes
GSM1208482	Intraepithelial CD4 Tem cells	24799394	GSE49877	Human intestinal T cell and paired blood transcriptomes
GSM1208471	Intraepithelial CD8 Tem cells	24799394	GSE49877	Human intestinal T cell and paired blood transcriptomes
GSM1208488	Intraepithelial CD4 Tem cells	24799394	GSE49877	Human intestinal T cell and paired blood transcriptomes
GSM1208502	Lamina propria CD4 Tem cells	24799394	GSE49877	Human intestinal T cell and paired blood transcriptomes
GSM1208489	Intraepithelial CD8 Tem cells	24799394	GSE49877	Human intestinal T cell and paired blood transcriptomes
GSM1208474	Blood CD4 Tem cells	24799394	GSE49877	Human intestinal T cell and paired blood transcriptomes
GSM1208500	Intraepithelial CD4 Tem cells	24799394	GSE49877	Human intestinal T cell and paired blood transcriptomes
GSM1208491	Lamina propria CD8 Tem cells	24799394	GSE49877	Human intestinal T cell and paired blood transcriptomes
GSM1208472	Lamina propria CD4 Tem cells	24799394	GSE49877	Human intestinal T cell and paired blood transcriptomes
GSM1208484	Lamina propria CD4 Tem cells	24799394	GSE49877	Human intestinal T cell and paired blood transcriptomes
GSM1208487	Blood CD8 Tem cells	24799394	GSE49877	Human intestinal T cell and paired blood transcriptomes
GSM1208473	Lamina propria CD8 Tem cells	24799394	GSE49877	Human intestinal T cell and paired blood transcriptomes
GSM1208492	Blood CD4 Tem cells	24799394	GSE49877	Human intestinal T cell and paired blood transcriptomes
GSM1208499	Blood CD8 Tem cells	24799394	GSE49877	Human intestinal T cell and paired blood transcriptomes
GSM1208490	Lamina propria CD4 Tem cells	24799394	GSE49877	Human intestinal T cell and paired blood transcriptomes
GSM1208486	Blood CD4 Tem cells	24799394	GSE49877	Human intestinal T cell and paired blood transcriptomes
GSM1208481	Blood CD8 Tem cells	24799394	GSE49877	Human intestinal T cell and paired blood transcriptomes
GSM1208483	Intraepithelial CD8 Tem cells	24799394	GSE49877	Human intestinal T cell and paired blood transcriptomes
GSM1208470	Intraepithelial CD4 Tem cells	24799394	GSE49877	Human intestinal T cell and paired blood transcriptomes
GSM1208475	Blood CD8 Tem cells	24799394	GSE49877	Human intestinal T cell and paired blood transcriptomes
GSM1208468	Blood CD4 Tem cells	24799394	GSE49877	Human intestinal T cell and paired blood transcriptomes
GSM1208494	Intraepithelial CD4 Tem cells	24799394	GSE49877	Human intestinal T cell and paired blood transcriptomes
GSM1208495	Intraepithelial CD8 Tem cells	24799394	GSE49877	Human intestinal T cell and paired blood transcriptomes
GSM1208477	Intraepithelial CD8 Tem cells	24799394	GSE49877	Human intestinal T cell and paired blood transcriptomes
GSM1208485	Lamina propria CD8 Tem cells	24799394	GSE49877	Human intestinal T cell and paired blood transcriptomes
GSM1208503	Lamina propria CD8 Tem cells	24799394	GSE49877	Human intestinal T cell and paired blood transcriptomes
GSM1208497	Lamina propria CD8 Tem cells	24799394	GSE49877	Human intestinal T cell and paired blood transcriptomes
GSM158515	B_cell_pool_healthy	17488182	GSE6887	Gene expression profile of peripheral blood lymphocytes: comparison between melanoma patients and healthy controls
GSM158540	CD4_T_cell_pool_melanoma	17488182	GSE6887	Gene expression profile of peripheral blood lymphocytes: comparison between melanoma patients and healthy controls
GSM158372	B_cell_pool_healthy	17488182	GSE6887	Gene expression profile of peripheral blood lymphocytes: comparison between melanoma patients and healthy controls
GSM158598	CD8_T_cell_pool_melanoma	17488182	GSE6887	Gene expression profile of peripheral blood lymphocytes: comparison between melanoma patients and healthy controls
GSM158539	CD4_T_cell_pool_melanoma	17488182	GSE6887	Gene expression profile of peripheral blood lymphocytes: comparison between melanoma patients and healthy controls
GSM158533	CD4_T_cell_pool_healthy	17488182	GSE6887	Gene expression profile of peripheral blood lymphocytes: comparison between melanoma patients and healthy controls
GSM158536	CD4_T_cell_pool_healthy	17488182	GSE6887	Gene expression profile of peripheral blood lymphocytes: comparison between melanoma patients and healthy controls
GSM158542	CD4_T_cell_pool_melanoma	17488182	GSE6887	Gene expression profile of peripheral blood lymphocytes: comparison between melanoma patients and healthy controls
GSM158513	B_cell_pool_healthy	17488182	GSE6887	Gene expression profile of peripheral blood lymphocytes: comparison between melanoma patients and healthy controls
GSM158605	CD8_T_cell_pool_melanoma	17488182	GSE6887	Gene expression profile of peripheral blood lymphocytes: comparison between melanoma patients and healthy controls
GSM158546	CD8_T_cell_pool_healthy	17488182	GSE6887	Gene expression profile of peripheral blood lymphocytes: comparison between melanoma patients and healthy controls
GSM158516	B_cell_pool_healthy	17488182	GSE6887	Gene expression profile of peripheral blood lymphocytes: comparison between melanoma patients and healthy controls
GSM158633	NK_cell_pool_melanoma	17488182	GSE6887	Gene expression profile of peripheral blood lymphocytes: comparison between melanoma patients and healthy controls
GSM158601	CD8_T_cell_pool_melanoma	17488182	GSE6887	Gene expression profile of peripheral blood lymphocytes: comparison between melanoma patients and healthy controls
GSM158538	CD4_T_cell_pool_melanoma	17488182	GSE6887	Gene expression profile of peripheral blood lymphocytes: comparison between melanoma patients and healthy controls
GSM158619	NK_cell_pool_healthy	17488182	GSE6887	Gene expression profile of peripheral blood lymphocytes: comparison between melanoma patients and healthy controls
GSM158537	CD4_T_cell_pool_melanoma	17488182	GSE6887	Gene expression profile of peripheral blood lymphocytes: comparison between melanoma patients and healthy controls
GSM158514	B_cell_pool_healthy	17488182	GSE6887	Gene expression profile of peripheral blood lymphocytes: comparison between melanoma patients and healthy controls
GSM158545	CD8_T_cell_pool_healthy	17488182	GSE6887	Gene expression profile of peripheral blood lymphocytes: comparison between melanoma patients and healthy controls
GSM158597	CD8_T_cell_pool_melanoma	17488182	GSE6887	Gene expression profile of peripheral blood lymphocytes: comparison between melanoma patients and healthy controls
GSM158615	NK_cell_pool_healthy	17488182	GSE6887	Gene expression profile of peripheral blood lymphocytes: comparison between melanoma patients and healthy controls
GSM158612	NK_cell_pool_healthy	17488182	GSE6887	Gene expression profile of peripheral blood lymphocytes: comparison between melanoma patients and healthy controls
GSM158541	CD4_T_cell_pool_melanoma	17488182	GSE6887	Gene expression profile of peripheral blood lymphocytes: comparison between melanoma patients and healthy controls
GSM158623	NK_cell_pool_healthy	17488182	GSE6887	Gene expression profile of peripheral blood lymphocytes: comparison between melanoma patients and healthy controls
GSM158534	CD4_T_cell_pool_healthy	17488182	GSE6887	Gene expression profile of peripheral blood lymphocytes: comparison between melanoma patients and healthy controls
GSM158600	CD8_T_cell_pool_melanoma	17488182	GSE6887	Gene expression profile of peripheral blood lymphocytes: comparison between melanoma patients and healthy controls
GSM158631	NK_cell_pool_melanoma	17488182	GSE6887	Gene expression profile of peripheral blood lymphocytes: comparison between melanoma patients and healthy controls
GSM158548	CD8_T_cell_pool_healthy	17488182	GSE6887	Gene expression profile of peripheral blood lymphocytes: comparison between melanoma patients and healthy controls
GSM158613	NK_cell_pool_healthy	17488182	GSE6887	Gene expression profile of peripheral blood lymphocytes: comparison between melanoma patients and healthy controls
GSM158531	B_cell_pool_melanoma	17488182	GSE6887	Gene expression profile of peripheral blood lymphocytes: comparison between melanoma patients and healthy controls
GSM158632	NK_cell_pool_melanoma	17488182	GSE6887	Gene expression profile of peripheral blood lymphocytes: comparison between melanoma patients and healthy controls
GSM158629	NK_cell_pool_melanoma	17488182	GSE6887	Gene expression profile of peripheral blood lymphocytes: comparison between melanoma patients and healthy controls
GSM158526	B_cell_pool_melanoma	17488182	GSE6887	Gene expression profile of peripheral blood lymphocytes: comparison between melanoma patients and healthy controls
GSM158547	CD8_T_cell_pool_healthy	17488182	GSE6887	Gene expression profile of peripheral blood lymphocytes: comparison between melanoma patients and healthy controls
GSM158627	NK_cell_pool_melanoma	17488182	GSE6887	Gene expression profile of peripheral blood lymphocytes: comparison between melanoma patients and healthy controls
GSM158603	CD8_T_cell_pool_melanoma	17488182	GSE6887	Gene expression profile of peripheral blood lymphocytes: comparison between melanoma patients and healthy controls
GSM158532	CD4_T_cell_pool_healthy	17488182	GSE6887	Gene expression profile of peripheral blood lymphocytes: comparison between melanoma patients and healthy controls
GSM158512	B_cell_pool_healthy	17488182	GSE6887	Gene expression profile of peripheral blood lymphocytes: comparison between melanoma patients and healthy controls
GSM158617	NK_cell_pool_healthy	17488182	GSE6887	Gene expression profile of peripheral blood lymphocytes: comparison between melanoma patients and healthy controls
GSM158543	CD8_T_cell_pool_healthy	17488182	GSE6887	Gene expression profile of peripheral blood lymphocytes: comparison between melanoma patients and healthy controls
GSM158544	CD8_T_cell_pool_healthy	17488182	GSE6887	Gene expression profile of peripheral blood lymphocytes: comparison between melanoma patients and healthy controls
GSM158535	CD4_T_cell_pool_healthy	17488182	GSE6887	Gene expression profile of peripheral blood lymphocytes: comparison between melanoma patients and healthy controls
GSM158634	NK_cell_pool_melanoma	17488182	GSE6887	Gene expression profile of peripheral blood lymphocytes: comparison between melanoma patients and healthy controls
GSM158530	B_cell_pool_melanoma	17488182	GSE6887	Gene expression profile of peripheral blood lymphocytes: comparison between melanoma patients and healthy controls
GSM158529	B_cell_pool_melanoma	17488182	GSE6887	Gene expression profile of peripheral blood lymphocytes: comparison between melanoma patients and healthy controls
GSM158524	B_cell_pool_melanoma	17488182	GSE6887	Gene expression profile of peripheral blood lymphocytes: comparison between melanoma patients and healthy controls
