# Supplementary material for: Profiling networks of distinct immune-cells in tumors
Source: BMC Bioinformatics. 2016 Jul 4;17:263. doi: 10.1186/s12859-016-1141-3 (PMC4932723; doi:10.1186/s12859-016-1141-3)
Supplement: Additional file 2: Table S2. — List of DISTs with significant differences (logrank p values) in the Kaplan Meier curves between groups in highest and lowest quartile for the DIST, in a metastatic melanoma cohort of patients who have undergone chemotherapy. (XLS 30 kb) [file 12859_2016_1141_MOESM2_ESM.xls]

## Sheet: Sheet1
GIT	Distinct Immune Cell (DIST)	p value
B_cells	CD19+ B-cells from peripheral blood	0.0188
B_cells	CD19+ B cells from healthy donor	0.000888
B_cells	Mature B cell class switched	0.00624
B_cells	Early B Cell	0.0413
B_cells	Mature B cell able to class switch	0.0254
B_cells	CD19+, peripheral blood B cells, unstimulated	0.00321
B_cells	ProB-cell	0.0326
Cytotoxic T cell	Naive CD8+ T-cell	0.0157
Cytotoxic T cell	PD-1low CD8+ CD3+ Tcells	0.0157
Cytotoxic T cell	Acute HIV CD8+ Tcel	0.0157
Cytotoxic T cell	Naive CD8+T-cell	0.0157
Cytotoxic T cell	Intraepithelial CD4+ T effector memory cell	0.0165
Cytotoxic T cell	Acute HIV CD8+T cell	0.0157
Cytotoxic T cell	Uninfected CD8+Tcell	0.0208
Cytotoxic T cell	Non-progressor HIV CD8+Tcell	0.0208
Cytotoxic T cell	Chronic HIV CD8+Tcell	0.0157
Natural killer	NK 2hours	0.0375
Natural killer	Mature Natural killer CD56+CD16+CD3	0.0375
Th1	CD4+ Th1 cells	0.0138
Th1	Naive CD4+ T-cell	0.0155
Th1	Non-progressor HIV CD4+ T cell	0.0462
Th1	CD4+ T effector memory cell	0.0155
Th1	CD4+ T breast cancer TIL	0.0185
Th1	CD4+ T cells peripheral blood	0.0155
Th1	CD45RA-CD4+	0.0155
Th1	Chronic HIV CD4+ T cell	0.0462
Th1	CD45RA-CD4+	0.0155
Th1	CD4+ T cells blood breast cancer	0.0155
Th1	Th1_HumanAcuteHIVSampleCD4+Tcel	0.017
Th1	Th1_CD4+CentralMemory_Th1	0.015
Th1	Chronic HIV CD4+Tcel	0.0208
Th1	Uninfected CD4+ T cell	0.017
