# Supplementary material for: Profiling networks of distinct immune-cells in tumors
Source: BMC Bioinformatics. 2016 Jul 4;17:263. doi: 10.1186/s12859-016-1141-3 (PMC4932723; doi:10.1186/s12859-016-1141-3)
Supplement: Additional file 3: Table S3. — The resultant general immune-cell type (GIT) and DIST marker genes identified using the bioinformatics workflow. (XLS 85 kb) [file 12859_2016_1141_MOESM3_ESM.xls]

## Sheet: DIST & GIT marker genes
gene	DIST description from the GEO database	General Immune cell type	Source capture (GIT / DIST)
PTGS2	Alternative or M2 activated macrophages	Macrophage	GIT
TNF	Alternative or M2 activated macrophages	Macrophage	GIT
IL1B	Alternative or M2 activated macrophages	Macrophage	GIT
IL1A	Alternative or M2 activated macrophages	Macrophage	DIST
PLA2G4A	Alternative or M2 activated macrophages	Macrophage	DIST
IL1A	Alternative or M2 activated macrophages	Macrophage	GIT
IL1B	Alternative or M2 activated macrophages	Macrophage	GIT
PLA2G4A	Alternative or M2 activated macrophages	Macrophage	DIST
CCR5	Alternative or M2 activated macrophages	Macrophage	GIT
CCL7	Alternative or M2 activated macrophages	Macrophage	DIST
CCR2	Alternative or M2 activated macrophages	Macrophage	DIST
SEC23IP	CCR3+ basophils	Granulocytes	GIT
CA2	CCR3+ basophils	Granulocytes	DIST
IL1B	CCR3+ basophils	Granulocytes	GIT
IL2RB	CCR3+ basophils	Granulocytes	DIST
LGALS1	CCR3+ basophils	Granulocytes	DIST
CAT	CCR3+ basophils, unstimulated	Granulocytes	GIT
HEXA	CCR3+ basophils, unstimulated	Granulocytes	DIST
MKI67	CCR3+ basophils, unstimulated	Granulocytes	DIST
LTF	CCR3+ basophils, unstimulated	Granulocytes	GIT
IGHA1	CCR3+ basophils, unstimulated	Granulocytes	DIST
FCGR1A	CCR3+ basophils, unstimulated	Granulocytes	GIT
CD226	CCR3+ basophils, unstimulated	Granulocytes	DIST
FCAR	CCR3+ basophils, unstimulated	Granulocytes	DIST
SYK	CCR3+ basophils, unstimulated	Granulocytes	DIST
ALB	CD19+, peripheral blood B cells, unstimulated	B_cells	GIT
CD28	CD19+, peripheral blood B cells, unstimulated	B_cells	GIT
FCGR3A	CD19+, peripheral blood B cells, unstimulated	B_cells	DIST
ZAP70	CD19+, peripheral blood B cells, unstimulated	B_cells	DIST
MME	CD19+, peripheral blood B cells, unstimulated	B_cells	GIT
CD2	CD19+, peripheral blood B cells, unstimulated	B_cells	GIT
IL2RB	CD19+ B cells from healthy donor	B_cells	GIT
CD28	CD19+ B cells from healthy donor	B_cells	DIST
EPHA2	CD19+ B cells from healthy donor	B_cells	DIST
KIT	CD19+ B cells from healthy donor	B_cells	DIST
CD28	CD19+ B cells from healthy donor	B_cells	GIT
EPHA2	CD19+ B cells from healthy donor	B_cells	DIST
IL2RB	CD19+ B cells from healthy donor	B_cells	GIT
KIT	CD19+ B cells from healthy donor	B_cells	DIST
PTPRC	CD19+ B cells from healthy donor	B_cells	GIT
ZAP70	CD19+ B cells from healthy donor	B_cells	DIST
CD2	CD19+ B cells from healthy donor	B_cells	GIT
CD59	CD19+ B cells from healthy donor	B_cells	DIST
IFNG	CD4+ T effector memory cell	Th1	GIT
CAT	CD14+ monocytes from peripheral blood	Macrophage	GIT
IL2RB	CD14+ monocytes from peripheral blood	Macrophage	DIST
JAK1	CD14+ monocytes from peripheral blood	Macrophage	DIST
CYCS	CD15+ neutrophils from peripheral blood	Granulocytes	GIT
MME	CD19+ B-cells from peripheral blood	B_cells	GIT
CD2	CD19+ B-cells from peripheral blood	B_cells	GIT
CD28	CD19+ B-cells from peripheral blood	B_cells	GIT
KIT	CD19+ B-cells from peripheral blood	B_cells	DIST
LCP2	CD19+ B-cells from peripheral blood	B_cells	DIST
CR2	CD19+ B-cells from peripheral blood	B_cells	GIT
CD5	CD19+ B-cells from peripheral blood	B_cells	GIT
FCGR3A	CD19+ B-cells from peripheral blood	B_cells	DIST
ZAP70	CD19+ B-cells from peripheral blood	B_cells	DIST
TNF	CD4+ CentralMemory Th1	Th1	GIT
TNFRSF4	CD4+ CentralMemory Th1	Th1	DIST
TNF	CD4+ CentralMemory Th2	Th2	GIT
TNFRSF4	CD4+ CentralMemory Th2	Th2	DIST
IL4	CD4+ CentralMemory Th2	Th2	GIT
CD28	CD4+ CentralMemory Th2	Th2	DIST
IL3	CD4+ CentralMemory Th2	Th2	DIST
TLR4	Common myeloid progenitors	Macrophage	GIT
TLR1	Common myeloid progenitors	Macrophage	DIST
TLR5	Common myeloid progenitors	Macrophage	DIST
TNF	Common myeloid progenitors	Macrophage	GIT
TNFRSF1B	Common myeloid progenitors	Macrophage	DIST
EDA	Common myeloid progenitors	Macrophage	GIT
PLG	Common myeloid progenitors	Macrophage	GIT
PLAT	Common myeloid progenitors	Macrophage	DIST
PLAU	Common myeloid progenitors	Macrophage	DIST
FCGR3A	Colony Forming Unit-Granulocyte	Granulocytes	GIT
BDNF	Colony Forming Unit-Granulocyte	Granulocytes	DIST
CD34	Colony Forming Unit-Granulocyte	Granulocytes	DIST
CSF3R	Colony Forming Unit-Granulocyte	Granulocytes	DIST
ICAM1	Colony Forming Unit-Granulocyte	Granulocytes	DIST
MYLK	Colony Forming Unit-Granulocyte	Granulocytes	DIST
PDE4A	Colony Forming Unit-Granulocyte	Granulocytes	DIST
SELE	Colony Forming Unit-Granulocyte	Granulocytes	DIST
CCL11	Colony Forming Unit-Granulocyte	Granulocytes	GIT
CCL13	Colony Forming Unit-Granulocyte	Granulocytes	DIST
CCL2	Colony Forming Unit-Granulocyte	Granulocytes	DIST
CCL7	Colony Forming Unit-Granulocyte	Granulocytes	DIST
ALOX5	Colony Forming Unit-Granulocyte	Granulocytes	GIT
CD28	Colony Forming Unit-Granulocyte	Granulocytes	DIST
CSF1	Colony Forming Unit-Granulocyte	Granulocytes	DIST
MUSK	Colony Forming Unit-Granulocyte	Granulocytes	DIST
NCAM1	Colony Forming Unit-Granulocyte	Granulocytes	DIST
IL1B	Colony Forming Unit-Granulocyte	Granulocytes	GIT
IL1A	Colony Forming Unit-Granulocyte	Granulocytes	DIST
ALB	Colony Forming Unit-Granulocyte	Granulocytes	GIT
ALB	Colony Forming Unit-Monocyte	Macrophage	GIT
IL1A	Colony Forming Unit-Monocyte	Macrophage	GIT
CSF1	Common myeloid progenitors	Macrophage	GIT
CAT	Common myeloid progenitors	Macrophage	DIST
CD2	Common myeloid progenitors	Macrophage	DIST
FCGR2C	Common myeloid progenitors	Macrophage	DIST
HEXA	Common myeloid progenitors	Macrophage	DIST
LYN	Common myeloid progenitors	Macrophage	DIST
CAT	Common myeloid progenitors	Macrophage	GIT
CD2	Common myeloid progenitors	Macrophage	DIST
CSF1	Common myeloid progenitors	Macrophage	GIT
FCGR2C	Common myeloid progenitors	Macrophage	DIST
HEXA	Common myeloid progenitors	Macrophage	DIST
LYN	Common myeloid progenitors	Macrophage	DIST
IL1A	Common myeloid progenitors	Macrophage	GIT
S100B	Common myeloid progenitors	Macrophage	DIST
TP53	Common myeloid progenitors	Macrophage	DIST
TNF	Common myeloid progenitors	Macrophage	GIT
SEC23IP	Common myeloid progenitors	Macrophage	GIT
CCR5	Common myeloid progenitors	Macrophage	GIT
CCR1	Common myeloid progenitors	Macrophage	DIST
CCR2	Common myeloid progenitors	Macrophage	DIST
CXCR3	Common myeloid progenitors	Macrophage	DIST
PTPRC	Common myeloid progenitors	Macrophage	GIT
CD5	Common myeloid progenitors	Macrophage	DIST
AHSA1	Common myeloid progenitors	Macrophage	GIT
PTGDS	cord blood-derived mast cells	Mast_cells	GIT
KNG1	cord blood-derived mast cells	Mast_cells	GIT
MUSK	Cord blood-derived mast cells IgE	Mast_cells	GIT
PTGDS	Cord blood-derived mast cells IgE	Mast_cells	GIT
PTGS2	decoy receptor 3-treated monocyte-derived macrophages	Macrophage	GIT
TLR4	decoy receptor 3-treated monocyte-derived macrophages	Macrophage	GIT
TLR5	decoy receptor 3-treated monocyte-derived macrophages	Macrophage	DIST
EDA	decoy receptor 3-treated monocyte-derived macrophages	Macrophage	GIT
TLR2	decoy receptor 3-treated monocyte-derived macrophages	Macrophage	GIT
ALOX5	decoy receptor 3-treated monocyte-derived macrophages	Macrophage	DIST
PTPRC	decoy receptor 3-treated monocyte-derived macrophages	Macrophage	GIT
DPP4	decoy receptor 3-treated monocyte-derived macrophages	Macrophage	DIST
PTPRC	Early Promyelocytes	Macrophage	GIT
CD28	Early Promyelocytes	Macrophage	DIST
CD44	Early Promyelocytes	Macrophage	DIST
IL1B	Early Promyelocytes	Macrophage	GIT
EDA	Early Promyelocytes	Macrophage	GIT
SPP1	Early Promyelocytes	Macrophage	DIST
CSF1	Early Promyelocytes	Macrophage	GIT
HMOX1	Early Promyelocytes	Macrophage	DIST
SERPINA1	Early Promyelocytes	Macrophage	DIST
LCK	Early B-cell	B_cells	GIT
CD28	Early B-cell	B_cells	DIST
CD5	Early B-cell	B_cells	DIST
TIE1	Early B-cell	B_cells	DIST
ZAP70	Early B-cell	B_cells	DIST
CD5	Early B-cell	B_cells	GIT
CD28	Early B-cell	B_cells	DIST
LCK	Early B-cell	B_cells	GIT
TIE1	Early B-cell	B_cells	DIST
ZAP70	Early B-cell	B_cells	DIST
CD28	Early B-cell	B_cells	GIT
CD5	Early B-cell	B_cells	GIT
LCK	Early B-cell	B_cells	GIT
TIE1	Early B-cell	B_cells	DIST
ZAP70	Early B-cell	B_cells	DIST
PTPRC	Early B-cell	B_cells	GIT
BCL2	Early B-cell	B_cells	GIT
BAK1	Early B-cell	B_cells	DIST
BAX	Early B-cell	B_cells	DIST
IL2RB	Early B-cell	B_cells	GIT
IL2RG	Early B-cell	B_cells	DIST
JAK2	Early B-cell	B_cells	DIST
JAK3	Early B-cell	B_cells	DIST
STAT5B	Early B-cell	B_cells	DIST
KARS	Early B-cell	B_cells	GIT
CD2	Early B-cell	B_cells	GIT
CD58	Early B-cell	B_cells	DIST
LYN	Early B-cell	B_cells	GIT
BLK	Early B-cell	B_cells	DIST
FCGR2C	Early B-cell	B_cells	DIST
FYN	Early B-cell	B_cells	DIST
SH2D1A	Early B-cell	B_cells	DIST
CR2	Early B-cell	B_cells	GIT
CDKN1A	Early B-cell	B_cells	DIST
SEC23IP	Early B-cell	B_cells	GIT
LTBR	Eosinophill	Granulocytes	GIT
TNFRSF8	Eosinophill	Granulocytes	DIST
FCGR1A	Eosinophill	Granulocytes	GIT
LGALS1	Eosinophill	Granulocytes	DIST
SEC23IP	Eosinophill	Granulocytes	GIT
ALB	Eosinophill	Granulocytes	GIT
LTBR	Eosinophill	Granulocytes	GIT
FCGR1A	Eosinophill	Granulocytes	GIT
SEC23IP	Eosinophill	Granulocytes	GIT
ALB	Eosinophill	Granulocytes	GIT
CTSB	Eosinophill	Granulocytes	DIST
PPBP	Eosinophill	Granulocytes	DIST
LTBR	Eosinophill	Granulocytes	GIT
CYCS	Eosinophill	Granulocytes	GIT
LTA4H	Eosinophill	Granulocytes	DIST
FOXP3	FOXP3- CD25+ CD+ T cells	treg	GIT
IL2RA	FOXP3- CD25+ CD+ T cells	treg	GIT
STAT5A	FOXP3- CD25+ CD+ T cells	treg	DIST
PLG	Granulocyte Macrophage Progenitors	Macrophage	GIT
CTSK	Granulocyte Macrophage Progenitors	Macrophage	DIST
CTSL1	Granulocyte Macrophage Progenitors	Macrophage	DIST
PLAU	Granulocyte Macrophage Progenitors	Macrophage	DIST
PTPRC	Granulocyte Macrophage Progenitors	Macrophage	GIT
CSF1	Granulocyte Macrophage Progenitors	Macrophage	GIT
RHOA	Granulocyte Macrophage Progenitors	Macrophage	DIST
SERPINA1	Granulocyte Macrophage Progenitors	Macrophage	DIST
TGM2	Granulocyte Macrophage Progenitors	Macrophage	DIST
ALB	Granulocyte Macrophage Progenitors	Macrophage	GIT
YWHAZ	Granulocyte monocyte progenitor	Granulocytes	GIT
WNK1	Granulocyte monocyte progenitor	Granulocytes	DIST
PTPRC	Granulocyte monocyte progenitor	Granulocytes	GIT
LCK	Granulocyte monocyte progenitor	Granulocytes	DIST
AHSA1	Granulocyte monocyte progenitor	Granulocytes	GIT
ADA	Granulocyte monocyte progenitor	Granulocytes	DIST
CALM3	Granulocyte monocyte progenitor	Granulocytes	DIST
CSF1	The Hematopoietic System - Myeloid arm	Macrophage	GIT
GTF3A	The Hematopoietic System - Myeloid arm	Macrophage	DIST
MKI67	The Hematopoietic System - Myeloid arm	Macrophage	DIST
SOCS1	The Hematopoietic System - Myeloid arm	Macrophage	DIST
SEC23IP	The Hematopoietic System - Myeloid arm	Macrophage	GIT
CA2	The Hematopoietic System - Myeloid arm	Macrophage	DIST
CSF1	The Hematopoietic System - Myeloid arm	Macrophage	GIT
CAT	The Hematopoietic System - Myeloid arm	Macrophage	DIST
CD33	The Hematopoietic System - Myeloid arm	Macrophage	DIST
CSF1R	The Hematopoietic System - Myeloid arm	Macrophage	DIST
EPHA2	The Hematopoietic System - Myeloid arm	Macrophage	DIST
FCGR2A	The Hematopoietic System - Myeloid arm	Macrophage	DIST
ICAM1	The Hematopoietic System - Myeloid arm	Macrophage	DIST
INSR	The Hematopoietic System - Myeloid arm	Macrophage	DIST
CAT	The Hematopoietic System - Myeloid arm	Macrophage	GIT
CD33	The Hematopoietic System - Myeloid arm	Macrophage	DIST
CSF1	The Hematopoietic System - Myeloid arm	Macrophage	GIT
CSF1R	The Hematopoietic System - Myeloid arm	Macrophage	DIST
EPHA2	The Hematopoietic System - Myeloid arm	Macrophage	DIST
FCGR2A	The Hematopoietic System - Myeloid arm	Macrophage	DIST
ICAM1	The Hematopoietic System - Myeloid arm	Macrophage	DIST
INSR	The Hematopoietic System - Myeloid arm	Macrophage	DIST
IL1A	The Hematopoietic System - Myeloid arm	Macrophage	GIT
TNF	The Hematopoietic System - Myeloid arm	Macrophage	GIT
TLR2	The Hematopoietic System - Myeloid arm	Macrophage	GIT
TLR4	The Hematopoietic System - Myeloid arm	Macrophage	DIST
TLR4	The Hematopoietic System - Myeloid arm	Macrophage	GIT
TLR2	The Hematopoietic System - Myeloid arm	Macrophage	GIT
CD8A	Acute HIV CD8+ T cell	cytotoxicT	GIT
CD8B	Acute HIV CD8+ T cell	cytotoxicT	DIST
CD28	Acute HIV CD8+ T cell	cytotoxicT	GIT
IFNG	Acute HIV CD4+ T cell	Th1	GIT
SOCS3	Acute HIV CD4+ T cell	Th1	DIST
CD28	Acute HIV CD8+ T cell	cytotoxicT	GIT
CD8A	Acute HIV CD8+ T cell	cytotoxicT	GIT
CD8B	Acute HIV CD8+ T cell	cytotoxicT	DIST
KLRD1	Acute HIV CD8+ T cell	cytotoxicT	DIST
CD28	Acute HIV CD8+ T cell	cytotoxicT	GIT
FLT3	Acute HIV CD8+ T cell	cytotoxicT	DIST
KIT	Acute HIV CD8+ T cell	cytotoxicT	DIST
CD4	Chronic HIV Sample CD4+ T cell	Th1	GIT
DPP4	Chronic HIV Sample CD4+ T cell	Th1	DIST
CD28	Chronic HIV Sample CD8+ T cell	cytotoxicT	GIT
ICAM1	monocyte-derived dendritic cells (24 hours)	Dendritic	GIT
CD44	monocyte-derived dendritic cells (24 hours)	Dendritic	DIST
SPN	monocyte-derived dendritic cells (24 hours)	Dendritic	DIST
CCR5	monocyte-derived dendritic cells (24 hours)	Dendritic	GIT
CCL4	monocyte-derived dendritic cells (24 hours)	Dendritic	DIST
CCL5	monocyte-derived dendritic cells (24 hours)	Dendritic	DIST
PTPRC	monocyte-derived dendritic cells (2 hours)	Dendritic	GIT
CD28	monocyte-derived dendritic cells (2 hours)	Dendritic	DIST
SELL	monocyte-derived dendritic cells (2 hours)	Dendritic	DIST
TLR4	monocyte-derived dendritic cells (2 hours)	Dendritic	GIT
TLR1	monocyte-derived dendritic cells (2 hours)	Dendritic	DIST
TLR5	monocyte-derived dendritic cells (2 hours)	Dendritic	DIST
TLR4	monocyte-derived dendritic cells (4 hours)	Dendritic	GIT
TLR5	monocyte-derived dendritic cells (4 hours)	Dendritic	DIST
TLR2	monocyte-derived dendritic cells (8 hours)	Dendritic	GIT
HSP90B1	monocyte-derived dendritic cells (8 hours)	Dendritic	DIST
TLR4	monocyte-derived dendritic cells (8 hours)	Dendritic	DIST
TLR4	monocyte-derived dendritic cells (8 hours)	Dendritic	GIT
HSP90B1	monocyte-derived dendritic cells (8 hours)	Dendritic	DIST
TLR2	monocyte-derived dendritic cells (8 hours)	Dendritic	GIT
ICAM1	monocyte-derived dendritic cells (8 hours)	Dendritic	GIT
ICAM3	monocyte-derived dendritic cells (8 hours)	Dendritic	DIST
SPN	monocyte-derived dendritic cells (8 hours)	Dendritic	DIST
ICAM1	monocyte-derived dendritic cells (2 hour uninfected)	Dendritic	GIT
FSCN1	monocyte-derived dendritic cells (2 hour uninfected)	Dendritic	DIST
CD8A	Non-progressor HIV CD8+ Tcell	cytotoxicT	GIT
CD8B	Non-progressor HIV CD8+ Tcell	cytotoxicT	DIST
CD28	Non-progressor HIV CD8+ Tcell	cytotoxicT	GIT
ERBB2	Non-progressor HIV CD8+ Tcell	cytotoxicT	DIST
HBEGF	Non-progressor HIV CD8+ Tcell	cytotoxicT	DIST
MUC1	Non-progressor HIV CD8+ Tcell	cytotoxicT	DIST
CD4	Non-progressor HIV CD4+ Tcell	Th1	GIT
DPP4	Non-progressor HIV CD4+ Tcell	Th1	DIST
CD8A	Non-progressor HIV C84+ Tcell	cytotoxicT	GIT
CD8B	Non-progressor HIV C84+ Tcell	cytotoxicT	DIST
KLRD1	Non-progressor HIV C84+ Tcell	cytotoxicT	DIST
IFNG	Uninfected Sample CD4+ Tcell	Th1	GIT
SOCS3	Uninfected Sample CD4+ Tcell	Th1	DIST
CD8A	HumanUninfectedSampleCD8+Tcel	cytotoxicT	GIT
CD8B	HumanUninfectedSampleCD8+Tcel	cytotoxicT	DIST
KLRD1	HumanUninfectedSampleCD8+Tcel	cytotoxicT	DIST
CD28	Intraepithelial CD4+ T effector memory cell	cytotoxicT	GIT
SELL	Intraepithelial CD4+ T effector memory cell	cytotoxicT	DIST
EDA	Late Promyelocytes	Macrophage	GIT
PTGS2	Late Promyelocytes	Macrophage	GIT
CAV1	Late Promyelocytes	Macrophage	DIST
CIITA	Late Promyelocytes	Macrophage	DIST
PPBP	Late Promyelocytes	Macrophage	DIST
IL1B	Late Promyelocytes	Macrophage	GIT
NOD2	Late Promyelocytes	Macrophage	DIST
CSF1	Late Promyelocytes	Macrophage	GIT
SRC	Late Promyelocytes	Macrophage	DIST
TLR3	Late Promyelocytes	Macrophage	DIST
PTPRC	Late Promyelocytes	Macrophage	GIT
ALB	Late Promyelocytes	Macrophage	GIT
CCR5	Macrophageat 7 days	Macrophage	GIT
CCR2	Macrophageat 7 days	Macrophage	DIST
MMP1	Macrophageat 7 days	Macrophage	DIST
IL1B	Macrophageat 7 days	Macrophage	GIT
IL18R1	Macrophageat 7 days	Macrophage	DIST
IL1A	Macrophageat 7 days	Macrophage	DIST
IL1A	Macrophageat 7 days	Macrophage	GIT
IL18R1	Macrophageat 7 days	Macrophage	DIST
IL1B	Macrophageat 7 days	Macrophage	GIT
CSF1	Macrophageat 7 days	Macrophage	GIT
LTA	Macrophageat 7 days	Macrophage	DIST
TNF	Macrophageat 7 days	Macrophage	DIST
TNF	Macrophageat 7 days	Macrophage	GIT
CSF1	Macrophageat 7 days	Macrophage	GIT
LTA	Macrophageat 7 days	Macrophage	DIST
PTGS2	Macrophageat 7 days	Macrophage	GIT
CIITA	Macrophageat 7 days	Macrophage	DIST
PPBP	Macrophageat 7 days	Macrophage	DIST
TP53	Macrophageat 7 days	Macrophage	DIST
CCL2	Macrophageat 7 days	Macrophage	GIT
CCL7	Macrophageat 7 days	Macrophage	DIST
TLR2	Macrophageat 7 days	Macrophage	GIT
CD47	Macrophageat 7 days	Macrophage	DIST
HCK	Macrophageat 7 days	Macrophage	DIST
HMGCR	Macrophageat 7 days	Macrophage	DIST
SRC	Macrophageat 7 days	Macrophage	DIST
CAT	Macrophages LPS	Macrophage	GIT
FOS	Macrophages LPS	Macrophage	DIST
EDA	Macrophages LPS	Macrophage	GIT
IL2RB	Mature B cell able to class switch	B_cells	GIT
ALOX5	Mature B cell able to class switch	B_cells	DIST
BCL2L1	Mature B cell able to class switch	B_cells	DIST
MKI67	Mature B cell able to class switch	B_cells	DIST
NCAM1	Mature B cell able to class switch	B_cells	DIST
SH2D1A	Mature B cell able to class switch	B_cells	DIST
VPREB1	Mature B cell able to class switch	B_cells	DIST
ZAP70	Mature B cell able to class switch	B_cells	DIST
LCK	Mature B cell able to class switch	B_cells	GIT
FCGR3A	Mature B cell able to class switch	B_cells	DIST
KRT20	Mature B cell able to class switch	B_cells	GIT
TF	Mature B cell able to class switch	B_cells	GIT
MME	Mature B cell able to class switch	B_cells	GIT
CD2	Mature B cell able to class switch	B_cells	GIT
ACP1	Mature B cell able to class switch	B_cells	DIST
CD58	Mature B cell able to class switch	B_cells	DIST
CSF1	Mature B cell able to class switch	B_cells	DIST
FCGR2C	Mature B cell able to class switch	B_cells	DIST
FYN	Mature B cell able to class switch	B_cells	DIST
SPN	Mature B cell able to class switch	B_cells	DIST
CD28	Mature B cell able to class switch	B_cells	GIT
LCP2	Mature B cell able to class switch	B_cells	DIST
RAC1	Mature B cell able to class switch	B_cells	DIST
CD28	Mature B cell class switched	B_cells	GIT
LCP2	Mature B cell class switched	B_cells	DIST
RAC1	Mature B cell class switched	B_cells	DIST
MYC	Mature B cell class switched	B_cells	GIT
MYCN	Mature B cell class switched	B_cells	DIST
LCK	Mature B cell class switched	B_cells	GIT
FCGR3A	Mature B cell class switched	B_cells	DIST
ALB	Mature B cell class switched	B_cells	GIT
FCGRT	Mature B cell class switched	B_cells	DIST
HBB	Mature B cell class switched	B_cells	DIST
CD2	Mature B cell class switched	B_cells	GIT
ACP1	Mature B cell class switched	B_cells	DIST
FCGR2C	Mature B cell class switched	B_cells	DIST
FYN	Mature B cell class switched	B_cells	DIST
SPN	Mature B cell class switched	B_cells	DIST
IL2RB	Mature B cell class switched	B_cells	GIT
CD44	Mature B cell class switched	B_cells	DIST
CD59	Mature B cell class switched	B_cells	DIST
CD72	Mature B cell class switched	B_cells	DIST
CSF1	Mature B cell class switched	B_cells	DIST
FLT3	Mature B cell class switched	B_cells	DIST
HBEGF	Mature B cell class switched	B_cells	DIST
ICAM1	Mature B cell class switched	B_cells	DIST
ITGA4	Mature B cell class switched	B_cells	DIST
MUC1	Mature B cell class switched	B_cells	DIST
RAG2	Mature B cell class switched	B_cells	DIST
TF	Mature B cell class switched	B_cells	GIT
KRT20	Mature B cell class switched	B_cells	GIT
XBP1	Mature B cell class switched	B_cells	DIST
KRT20	Mature B cells	B_cells	GIT
MPP1	Mature B cells	B_cells	DIST
CD2	Mature B cells	B_cells	GIT
ACP1	Mature B cells	B_cells	DIST
CAT	Mature B cells	B_cells	DIST
FCGR2C	Mature B cells	B_cells	DIST
FYN	Mature B cells	B_cells	DIST
SH2D1A	Mature B cells	B_cells	DIST
LCK	Mature B cells	B_cells	GIT
CD28	Mature B cells	B_cells	DIST
FCGR1A	Mature B cells	B_cells	DIST
FCGR3A	Mature B cells	B_cells	DIST
CD28	Mature B cells	B_cells	GIT
FCGR1A	Mature B cells	B_cells	DIST
FCGR3A	Mature B cells	B_cells	DIST
LCK	Mature B cells	B_cells	GIT
TF	Mature B cells	B_cells	GIT
IL2RB	Mature B cells	B_cells	GIT
CD34	Mature NKcell CD56-CD16-CD3-	natural_killer	GIT
EPHA2	Mature NKcell CD56-CD16-CD3-	natural_killer	DIST
FLT3	Mature NKcell CD56-CD16-CD3-	natural_killer	DIST
HBEGF	Mature NKcell CD56-CD16-CD3-	natural_killer	DIST
RAG1	Mature NKcell CD56-CD16-CD3-	natural_killer	DIST
KLRD1	Mature NKcell CD56-CD16-CD3-	natural_killer	GIT
NCAM1	Mature NKcell CD56-CD16-CD3-	natural_killer	GIT
MKI67	Mature NKcell CD56-CD16-CD3-	natural_killer	DIST
CD2	Mature NKcell CD56-CD16-CD3-	natural_killer	GIT
CD28	Mature NKcell CD56-CD16-CD3-	natural_killer	DIST
CXCR4	Mature NKcell CD56-CD16-CD3-	natural_killer	DIST
FLT3	Mature NKcell CD56-CD16-CD3-	natural_killer	DIST
IL18R1	Mature NKcell CD56-CD16-CD3-	natural_killer	DIST
IL2RG	Mature NKcell CD56-CD16-CD3-	natural_killer	DIST
LCK	Mature NKcell CD56-CD16-CD3-	natural_killer	DIST
ZAP70	Mature NKcell CD56-CD16-CD3-	natural_killer	DIST
CD34	Mature NKcell CD56-CD16-CD3-	natural_killer	GIT
CD34	Mature NKcell CD56-CD16-CD3-	natural_killer	GIT
PTGS2	Megakaryocyte-Erythroid Progenitors	Macrophage	GIT
CAV1	Megakaryocyte-Erythroid Progenitors	Macrophage	DIST
CD33	Megakaryocyte-Erythroid Progenitors	Macrophage	DIST
PTPRC	Megakaryocyte-Erythroid Progenitors	Macrophage	GIT
TLR2	Megakaryocyte-Erythroid Progenitors	Macrophage	GIT
TLR1	Megakaryocyte-Erythroid Progenitors	Macrophage	DIST
TLR4	Megakaryocyte-Erythroid Progenitors	Macrophage	GIT
IL1B	Metamyelocytes	Macrophage	GIT
IL1A	Metamyelocytes	Macrophage	DIST
IL1A	Metamyelocytes	Macrophage	GIT
IL1B	Metamyelocytes	Macrophage	GIT
EDA	Metamyelocytes	Macrophage	GIT
CLEC7A	Metamyelocytes	Macrophage	DIST
CSF1	Metamyelocytes	Macrophage	GIT
CSF1R	Metamyelocytes	Macrophage	DIST
IL6ST	Metamyelocytes	Macrophage	DIST
CCR5	Monocyte	Macrophage	GIT
CCR2	Monocyte	Macrophage	DIST
DPP4	Monocyte	Macrophage	DIST
CSF1	Monocyte	Macrophage	GIT
HCK	Monocyte	Macrophage	DIST
CCL2	Monocyte	Macrophage	GIT
CCL11	Monocyte	Macrophage	DIST
CCL5	Monocyte	Macrophage	DIST
ALB	Monocyte	Macrophage	GIT
CSF2	Monocyte	Macrophage	GIT
KITLG	Monocyte	Macrophage	DIST
EDA	Monocyte	Macrophage	GIT
ALB	Monocyte	Macrophage	GIT
CAT	Monocyte	Macrophage	GIT
APP	Monocyte	Macrophage	DIST
CSF1	Monocyte	Macrophage	GIT
BDNF	Monocyte	Macrophage	DIST
CD34	Monocyte	Macrophage	DIST
EDA	Monocyte	Macrophage	GIT
CSF2	Monocyte	Macrophage	GIT
TNF	Monocyte	Macrophage	GIT
LTA	Monocyte	Macrophage	DIST
CCL2	Monocyte	Macrophage	GIT
CAT	Monocyte 3 days	Macrophage	GIT
CSF1	Monocyte 3 days	Macrophage	DIST
FCER2	Monocyte 3 days	Macrophage	DIST
ITGAL	Monocyte 3 days	Macrophage	DIST
PTPRC	Monocyte 3 days	Macrophage	DIST
TIE1	Monocyte 3 days	Macrophage	DIST
CSF1	Monocyte 3 days	Macrophage	GIT
CAT	Monocyte 3 days	Macrophage	GIT
FCER2	Monocyte 3 days	Macrophage	DIST
ITGAL	Monocyte 3 days	Macrophage	DIST
PTPRC	Monocyte 3 days	Macrophage	DIST
TIE1	Monocyte 3 days	Macrophage	DIST
PTPRC	Monocyte 3 days	Macrophage	GIT
CAT	Monocyte 3 days	Macrophage	GIT
CSF1	Monocyte 3 days	Macrophage	GIT
FCER2	Monocyte 3 days	Macrophage	DIST
ITGAL	Monocyte 3 days	Macrophage	DIST
TIE1	Monocyte 3 days	Macrophage	DIST
IL1A	Monocyte 3 days	Macrophage	GIT
CSF1	MonocytesmR	Macrophage	GIT
EPHA2	MonocytesmR	Macrophage	DIST
SOCS1	MonocytesmR	Macrophage	DIST
CAT	MonocytesmR	Macrophage	GIT
ARG1	MonocytesmR	Macrophage	DIST
CAT	Multipotent Progenitors	Macrophage	GIT
IL1A	Multipotent Progenitors	Macrophage	GIT
EDA	Multipotent Progenitors	Macrophage	GIT
TLR4	Multipotent Progenitors	Macrophage	GIT
TLR5	Multipotent Progenitors	Macrophage	DIST
CSF2	Multipotent Progenitors	Macrophage	GIT
IL1B	neutrophils CD15+	Granulocytes	GIT
IL1A	neutrophils CD15+	Granulocytes	DIST
PECAM1	neutrophils CD15+	Granulocytes	GIT
MME	neutrophils CD15+	Granulocytes	DIST
PECAM1	neutrophils CD15+	Granulocytes	GIT
LYN	neutrophils CD15+	Granulocytes	DIST
IL1B	neutrophils CD15+	Granulocytes	GIT
IL1A	neutrophils CD15+	Granulocytes	DIST
IL1B	Myelocytes	Macrophage	GIT
MMP2	Myelocytes	Macrophage	DIST
PTGS2	Myelocytes	Macrophage	GIT
CIITA	Myelocytes	Macrophage	DIST
ESR1	Myelocytes	Macrophage	DIST
CCR5	Myeloid Dendritic Cell	Dendritic	GIT
CCR2	Myeloid Dendritic Cell	Dendritic	DIST
CD34	Myeloid Dendritic Cell	Dendritic	GIT
CSF1	Myeloid Dendritic Cell	Dendritic	DIST
TNF	Naive CD4+ T-cell	Th1	GIT
PTPRC	Naive CD8+ CD3+ Tcell	cytotoxicT	GIT
CD28	Naive CD8+ T-cell	cytotoxicT	GIT
SEC23IP	Neutrophils LPS	Granulocytes	GIT
CYCS	Neutrophils	Granulocytes	GIT
KARS	Neutrophils	Granulocytes	DIST
TFRC	Neutrophils	Granulocytes	DIST
NCAM1	NK 2hours	natural_killer	GIT
NCR1	NK 24hours	natural_killer	GIT
CD58	NK 24hours	natural_killer	DIST
NCAM1	NK 24hours	natural_killer	GIT
NCAM1	NK 8hours	natural_killer	GIT
FLT3	NK 8hours	natural_killer	DIST
KIT	NK 8hours	natural_killer	DIST
IFNG	CD4+ T cells peripheral blood	Th1	GIT
TNF	CD4+ T cells peripheral blood	Th1	DIST
TNF	CD4+ T cells peripheral blood	Th1	GIT
IFNG	CD4+ T cells peripheral blood	Th1	GIT
IFNG	CD4+ T cells blood breast cancer	Th1	GIT
CD4	Treg cells castration-resistant PCa	treg	GIT
FOXP3	Treg cells castration-resistant PCa	treg	GIT
CD4	Treg cells castration-resistant PCa	treg	GIT
FOXP3	Treg cells castration-resistant PCa	treg	GIT
CD28	PD-1low CD8+ CD3+ T cell	cytotoxicT	GIT
TLR4	CD123+ plasmacytoid dendritic cells	Dendritic	GIT
TLR5	CD123+ plasmacytoid dendritic cells	Dendritic	DIST
ITGAX	CD123+ plasmacytoid dendritic cells	Dendritic	GIT
ICAM2	CD123+ plasmacytoid dendritic cells	Dendritic	DIST
PTPRC	CD123+ plasmacytoid dendritic cells	Dendritic	GIT
CD34	Plasmacytoid Dendritic Cell	Dendritic	GIT
TLR2	Plasmacytoid Dendritic Cell	Dendritic	GIT
CXCR4	Plasmacytoid Dendritic Cell	Dendritic	DIST
FCGR1A	Plasmacytoid Dendritic Cell	Dendritic	DIST
MUC1	Plasmacytoid Dendritic Cell	Dendritic	DIST
ITGAX	Plasmacytoid Dendritic Cell	Dendritic	GIT
CR2	Plasmacytoid Dendritic Cell	Dendritic	DIST
CSF2	Primary human monocytes	Macrophage	GIT
CISH	Primary human monocytes	Macrophage	DIST
KITLG	Primary human monocytes	Macrophage	DIST
ALB	Primary human monocytes	Macrophage	GIT
SEC23IP	Primary human monocytes	Macrophage	GIT
PTPRC	Primary human monocytes tuberculosis	Macrophage	GIT
NEDD9	Primary human monocytes tuberculosis	Macrophage	DIST
CCL2	Primary human monocytes tuberculosis	Macrophage	GIT
CCR3	Primary human monocytes tuberculosis	Macrophage	DIST
CSF2	Primary human monocytes tuberculosis	Macrophage	GIT
LCK	Primary human monocytes tuberculosis	Macrophage	DIST
LCK	ProB-cell	B_cells	GIT
PECAM1	ProB-cell	B_cells	DIST
PTPN11	ProB-cell	B_cells	DIST
CD28	ProB-cell	B_cells	GIT
SEC23IP	ProB-cell	B_cells	GIT
BCL2	ProB-cell	B_cells	GIT
CD2	ProB-cell	B_cells	GIT
BLK	ProB-cell	B_cells	DIST
CAT	ProB-cell	B_cells	DIST
FCGR1A	ProB-cell	B_cells	DIST
FCGR2A	ProB-cell	B_cells	DIST
FCGR2C	ProB-cell	B_cells	DIST
FYN	ProB-cell	B_cells	DIST
SH2D1A	ProB-cell	B_cells	DIST
NCAM1	Resting NK cell	natural_killer	GIT
NCR1	Resting NK cell	natural_killer	GIT
CD33	Resting NK cell	natural_killer	DIST
JAK3	Resting NK cell	natural_killer	DIST
SPN	Resting NK cell	natural_killer	DIST
KIR2DL4	Resting NK cell	natural_killer	GIT
IL1B	Neutrophils	Granulocytes	GIT
IL1A	Neutrophils	Granulocytes	DIST
PECAM1	Neutrophils	Granulocytes	GIT
KIT	Neutrophils	Granulocytes	DIST
IL1B	Neutrophils	Granulocytes	GIT
IL1A	Neutrophils	Granulocytes	DIST
PECAM1	Neutrophils	Granulocytes	GIT
IL1B	Neutrophils	Granulocytes	GIT
IL1A	Neutrophils	Granulocytes	DIST
PECAM1	Neutrophils	Granulocytes	GIT
PECAM1	Neutrophils	Granulocytes	GIT
LYN	Neutrophils	Granulocytes	DIST
IL1B	Neutrophils	Granulocytes	GIT
IL1A	Neutrophils	Granulocytes	DIST
CYCS	Neutrophils	Granulocytes	GIT
TFRC	Neutrophils	Granulocytes	DIST
TNF	CD45RA-CD4+ T	Th1	GIT
IFNG	CD45RA-CD4+ T	Th1	GIT
CD4	CD4+ Th1 cells	Th1	GIT
CD44	CD4+ Th1 cells	Th1	DIST
IFNG	CD4+ T breast cancer TIL	Th1	GIT
CXCR4	CD4+ T breast cancer TIL	Th1	DIST
SOCS3	CD4+ T breast cancer TIL	Th1	DIST
