# Supplementary material for: Profiling networks of distinct immune-cells in tumors
Source: BMC Bioinformatics. 2016 Jul 4;17:263. doi: 10.1186/s12859-016-1141-3 (PMC4932723; doi:10.1186/s12859-016-1141-3)
Supplement: Additional file 4: Table S4. — List of DISTs ratios with significant differences (logrank p values) in the Kaplan Meier curves between groups in highest and lowest quartile for the DIST ratio, in the metastatic melanoma cohort of patients. (XLS 215 kb) [file 12859_2016_1141_MOESM4_ESM.xls]

## Sheet: Sheet1
DIST 1 / DIST 2 RATIO	logrank p value
CD19+, peripheral blood B cells, unstimulated / Neutrophils LPS	0.0227
CD19+, peripheral blood B cells, unstimulated / M2 activated Machrophage	0.00321
CD19+, peripheral blood B cells, unstimulated / HSC myeloid arm	0.00445
CD19+, peripheral blood B cells, unstimulated / Primary monocytes frompatient with tuberculosis	0.00206
CD19+ B cells from healthy donor /Acute HIV CD4+ T cell	0.03
CD19+ B cells from healthy donor /Chronic HIV CD4+T cell	0.0336
CD19+ B cells from healthy donor /Non-progressor HIV CD4+T cell	0.03
CD19+ B cells from healthy donor /Non-progressor HIV CD8+T cell	0.0336
CD19+ B cells from healthy donor /Uninfected CD8+T cell	0.0336
CD19+ B cells from healthy donor / Intraepithelial CD4+ T effector memory cell	0.00753
CD19+ B cells from healthy donor / Colony Forming Unit-Granulocyte	0.0195
CD19+ B cells from healthy donor / Granulocyte monocyte progenitor	0.0442
CD19+ B cells from healthy donor / CD15+ neutrophils from peripheral blood	0.0386
CD19+ B cells from healthy donor / M2 activated Machrophage	0.0491
CD19+ B cells from healthy donor / Common myeloid progenitors	0.000476
CD19+ B cells from healthy donor / Granulocyte Macrophage Progenitors	0.00112
CD19+ B cells from healthy donor / The Hematopoietic System - Myeloid arm	0.00389
CD19+ B cells from healthy donor / HSC myeloid arm	0.00294
CD19+ B cells from healthy donor / Macrophages LPS	0.021
CD19+ B cells from healthy donor / Primary monocytes frompatient with tuberculosis	0.00384
CD19+ B cells from healthy donor / FOXP3- CD25+ CD+ T cells	0.000953
CD19+ B cells from healthy donor / Treg cells castration-resistant PCa	0.00246
CD19+ B cells from healthy donor / Treg cells castration-resistant PCa	0.00246
CD19+ B cells from healthy donor / Treg cells castration-resistant PCa	0.00246
CD19+B-cells from peripheral blood /Acute HIV CD4+ T cell	0.0207
CD19+B-cells from peripheral blood /AcuteHIVCD8+T cell	0.0122
CD19+B-cells from peripheral blood /AcuteHIV CD8+T cell	0.0122
CD19+B-cells from peripheral blood /Chronic HIV CD4+T cell	0.0336
CD19+B-cells from peripheral blood /Chronic HIV CD8+T cell	0.0122
CD19+B-cells from peripheral blood /Non-progressor HIV CD4+T cell	0.0207
CD19+B-cells from peripheral blood /Non-progressor HIV CD8+T cell	0.0336
CD19+B-cells from peripheral blood /Uninfected CD8+T cell	0.0336
CD19+B-cells from peripheral blood / Intraepithelial CD4+ T effector memory cell	0.0105
CD19+B-cells from peripheral blood / Naive CD8+ T cell	0.0122
CD19+B-cells from peripheral blood / PD-1low CD8+ CD3+T cell	0.0122
CD19+B-cells from peripheral blood / Basophils	0.0399
CD19+B-cells from peripheral blood / Colony Forming Unit-Granulocyte	0.00614
CD19+B-cells from peripheral blood / Granulocyte monocyte progenitor	0.0269
CD19+B-cells from peripheral blood / Neutrophils	0.047
CD19+B-cells from peripheral blood / Neutrophils	0.0417
CD19+B-cells from peripheral blood / M2 activated Machrophage	0.0145
CD19+B-cells from peripheral blood / CD14+ monocytes from peripheral blood	0.0131
CD19+B-cells from peripheral blood / Common myeloid progenitors	0.00674
CD19+B-cells from peripheral blood / Colony Forming Unit-Monocyte	0.00799
CD19+B-cells from peripheral blood / Granulocyte Macrophage Progenitors	0.000783
CD19+B-cells from peripheral blood / The Hematopoietic System - Myeloid arm	0.00389
CD19+B-cells from peripheral blood / HSC myeloid arm	0.00959
CD19+B-cells from peripheral blood / Late Promyelocytes	0.0114
CD19+B-cells from peripheral blood / Macrophages LPS	0.0027
CD19+B-cells from peripheral blood / Metamyelocytes	0.00539
CD19+B-cells from peripheral blood / Monocytes	0.00799
CD19+B-cells from peripheral blood / Monocytes	0.00317
CD19+B-cells from peripheral blood / Primary monocytes frompatient with tuberculosis	0.00156
CD19+B-cells from peripheral blood / FOXP3- CD25+ CD+ T cells	0.000558
CD19+B-cells from peripheral blood / Treg cells castration-resistant PCa	0.00183
CD19+B-cells from peripheral blood / Treg cells castration-resistant PCa	0.00183
CD19+B-cells from peripheral blood / Treg cells castration-resistant PCa	0.00183
Early B-cell /Acute HIV CD4+ T cell	0.0207
Early B-cell /AcuteHIV CD8+T cell	0.0106
Early B-cell /Chronic HIV CD4+T cell	0.0106
Early B-cell /Chronic HIV CD8+T cell	0.0106
Early B-cell /Non-progressor HIV CD4+T cell	0.0207
Early B-cell /Non-progressor HIV CD8+T cell	0.0106
Early B-cell /Uninfected CD8+T cell	0.0106
Early B-cell / Naive CD8+ T cell	0.0106
Early B-cell / Colony Forming Unit-Granulocyte	0.0246
Early B-cell / Eosinophils	0.0428
Early B-cell / Eosinophils	0.048
Early B-cell / CD15+ neutrophils from peripheral blood	0.0439
Early B-cell / Neutrophils	0.044
Early B-cell / Common myeloid progenitors	0.0112
Early B-cell / Granulocyte Macrophage Progenitors	0.00814
Early B-cell / The Hematopoietic System - Myeloid arm	0.00389
Early B-cell / HSC myeloid arm	0.0112
Early B-cell / Macrophages LPS	0.0111
Early B-cell / Monocyte	0.0383
Early B-cell / Primary monocytes frompatient with tuberculosis	0.00462
Early B-cell / FOXP3- CD25+ CD+ T cells	0.00505
Early B-cell / Treg cells castration-resistant PCa	0.00606
Early B-cell / Treg cells castration-resistant PCa	0.00606
Early B-cell / Treg cells castration-resistant PCa	0.00606
Mature B cell able to class switch /Acute HIV CD4+ T cell	0.00826
Mature B cell able to class switch /Chronic HIV CD4+T cell	0.00704
Mature B cell able to class switch /Chronic HIV CD8+T cell	0.0403
Mature B cell able to class switch / Colony Forming Unit-Granulocyte	0.0317
Mature B cell able to class switch / M2 activated Machrophage	0.0432
Mature B cell able to class switch / Common myeloid progenitors	0.0461
Mature B cell able to class switch / Granulocyte Macrophage Progenitors	0.00346
Mature B cell able to class switch / HSC myeloid arm	0.00583
Mature B cell able to class switch / Monocyte	0.0338
Mature B cell able to class switch / Primary monocytes frompatient with tuberculosis	0.00699
Mature B cell able to class switch / Treg cells castration-resistant PCa	0.000618
Mature B cell able to class switch /Acute HIV CD4+ T cell	0.0106
Mature B cell able to class switch /AcuteHIV CD8+T cell	0.0251
Mature B cell able to class switch /Chronic HIV CD4+T cell	0.0074
Mature B cell able to class switch /Chronic HIV CD8+T cell	0.0251
Mature B cell able to class switch/Non-progressor HIV CD4+T cell	0.0106
Mature B cell able to class switch/Non-progressor HIV CD8+T cell	0.0074
Mature B cell able to class switch/Uninfected CD8+T cell	0.0074
Mature B cell able to class switch/ Intraepithelial CD4+ T effector memory cell	0.0121
Mature B cell able to class switch/ Naive CD8+ T cell	0.0251
Mature B cell able to class switch/ Colony Forming Unit-Granulocyte	0.0399
Mature B cell able to class switch/ Granulocyte Macrophage Progenitors	0.0398
Mature B cell able to class switch / Mature NKcell CD56+CD16+CD3-	0.0221
Mature B cell able to class switch / NK 24hours	0.0221
Mature B cell able to class switch / Resting NK cell cell	0.0151
Mature B cell able to class switch / CD4+ T cells peripheral blood	0.03
Mature B cell able to class switch / CD4+ T cells blood breast cancer	0.03
Mature B cell able to class switch / CD45RA-CD4+ T cell	0.03
Mature B cell able to class switch / CD45RA-CD4+ T cell	0.03
Mature B cell able to class switch / FOXP3- CD25+ CD+ T cells	0.00387
Mature B cells /Acute HIV CD4+ T cell	0.0104
Mature B cells /AcuteHIVCD8+T cell	0.00704
Mature B cells /AcuteHIV CD8+T cell	0.00704
Mature B cells /Chronic HIV CD4+T cell	0.00704
Mature B cells /Chronic HIV CD8+T cell	0.00704
Mature B cells /Non-progressor HIV CD4+T cell	0.0104
Mature B cells /Non-progressor HIV CD8+T cell	0.00704
Mature B cells /Uninfected CD8+T cell	0.00704
Mature B cells / Intraepithelial CD4+ T effector memory cell	0.0151
Mature B cells / Naive CD8+ T cell	0.00704
Mature B cells / Basophils	0.0328
Mature B cells / Common myeloid progenitors	0.0172
Mature B cells / Granulocyte Macrophage Progenitors	0.00533
Mature B cells / The Hematopoietic System - Myeloid arm	0.00389
Mature B cells / HSC myeloid arm	0.0402
Mature B cells / Late Promyelocytes	0.0395
Mature B cells / Metamyelocytes	0.00714
Mature B cells / Monocyte	0.0376
Mature B cells / Primary monocytes frompatient with tuberculosis	0.00402
Mature B cells / Mature NKcell CD56+CD16+CD3-	0.0327
Mature B cells / NK cell 2 hours	0.0327
Mature B cells / Resting NK cell cell	0.047
Mature B cells / FOXP3- CD25+ CD+ T cells	0.00397
Mature B cells / Treg cells castration-resistant PCa	0.00269
Mature B cells / Treg cells castration-resistant PCa	0.00269
Mature B cells / Treg cells castration-resistant PCa	0.00269
Acute HIV CD4+T cell / CD19+, peripheral blood B cells, unstimulated	0.03
Acute HIV CD4+T cell / Pro B cell	0.0207
Acute HIV CD4+T cell / monocyte-derived dendritic cells (24 hours)	0.00947
Acute HIV CD4+T cell / monocyte-derived dendritic cells (8 hours)	0.00947
Acute HIV CD4+T cell / Eosinophils	0.0074
Acute HIV CD4+T cell / CD15+ neutrophils from peripheral blood	0.0109
Acute HIV CD4+T cell / Neutrophils LPS	0.0074
Acute HIV CD4+T cell / Neutrophils	0.00785
Acute HIV CD4+T cell / Neutrophils	0.0074
Acute HIV CD4+T cell / Neutrophils	0.0074
Acute HIV CD4+T cell / M2 activated Machrophage	0.00677
Acute HIV CD4+T cell / Common myeloid progenitors	0.00485
Acute HIV CD4+T cell / Granulocyte Macrophage Progenitors	0.00526
Acute HIV CD4+T cell / HSC myeloid arm	0.0074
Acute HIV CD4+T cell / Monocyte	0.0109
Acute HIV CD4+T cell / Myelocytes	0.00976
Acute HIV CD4+T cell / Primary monocytes frompatient with tuberculosis	0.0104
Acute HIV CD4+T cell / cord blood-derived mast cells	0.0182
Acute HIV CD8+T celll / / CD19+, peripheral blood B cells, unstimulated	0.0122
Acute HIV CD8+T celll / Early B-cell	0.0104
Acute HIV CD8+T celll / Mature B cell able to class switch	0.0289
Acute HIV CD8+T celll / Mature B cell able to class switch	0.0353
Acute HIV CD8+T celll / Pro B cell	0.00728
Acute HIV CD8+T celll / monocyte-derived dendritic cells (24 hours)	0.0118
Acute HIV CD8+T celll / monocyte-derived dendritic cells (4 hours)	0.0148
Acute HIV CD8+T celll / monocyte-derived dendritic cells (8 hours)	0.0102
Acute HIV CD8+T celll / Myeloid Dendritic Cell	0.0154
Acute HIV CD8+T celll / CD123+ plasmacytoid dendritic cells	0.00677
Acute HIV CD8+T celll / Plasmacytoid Dendritic Cell	0.0111
Acute HIV CD8+T celll / Colony Forming Unit-Granulocyte	0.0425
Acute HIV CD8+T celll / Eosinophils	0.0368
Acute HIV CD8+T celll / Eosinophils	0.0387
Acute HIV CD8+T celll / Granulocyte monocyte progenitor	0.0387
Acute HIV CD8+T celll / CD15+ neutrophils from peripheral blood	0.0292
Acute HIV CD8+T celll / Neutrophils LPS	0.0269
Acute HIV CD8+T celll / Neutrophils	0.0368
Acute HIV CD8+T celll / Neutrophils	0.0269
Acute HIV CD8+T celll / Neutrophils	0.0292
Acute HIV CD8+T celll / Neutrophils	0.0387
Acute HIV CD8+T celll / Neutrophils	0.0292
Acute HIV CD8+T celll / M2 activated Machrophage	0.00571
Acute HIV CD8+T celll / CD14+ monocytes from peripheral blood	0.0088
Acute HIV CD8+T celll / Common myeloid progenitors	0.00571
Acute HIV CD8+T celll / Granulocyte Macrophage Progenitors	0.0201
Acute HIV CD8+T celll / The Hematopoietic System - Myeloid arm	0.00627
Acute HIV CD8+T celll / HSC myeloid arm	0.0234
Acute HIV CD8+T celll / Macrophages LPS	0.0104
Acute HIV CD8+T celll / Monocyte	0.00948
Acute HIV CD8+T celll / Monocytes	0.0122
Acute HIV CD8+T celll / Myelocytes	0.00826
Acute HIV CD8+T celll / Primary monocytes frompatient with tuberculosis	0.0368
Acute HIV CD8+T celll / cord blood-derived mast cells	0.0105
Acute HIV CD8+T celll / Cordblood-derivedmasT cell s_IgE	0.0105
Acute HIV CD8+T celll / NKcell CD56-CD16-CD3-	0.012
Acute HIV CD8+T celll / FOXP3- CD25+ CD+ T cells	0.0074
Acute HIV CD8+T celll / Treg cells castration-resistant PCa	0.0109
Acute HIV CD8+T celll / Treg cells castration-resistant PCa	0.0109
Acute HIV CD8+T celll / Treg cells castration-resistant PCa	0.0109
AcuteHIV CD8+T cell/ CD19+, peripheral blood B cells, unstimulated	0.0122
AcuteHIV CD8+T cell / Mature B cell able to class switch	0.0289
AcuteHIV CD8+T cell / Pro B cell	0.00728
AcuteHIV CD8+T cell / monocyte-derived dendritic cells (24 hours)	0.0118
AcuteHIV CD8+T cell / monocyte-derived dendritic cells (4 hours)	0.0148
AcuteHIV CD8+T cell / monocyte-derived dendritic cells (8 hours)	0.0102
AcuteHIV CD8+T cell / Myeloid Dendritic Cell	0.0154
AcuteHIV CD8+T cell / Colony Forming Unit-Granulocyte	0.0425
AcuteHIV CD8+T cell / Eosinophils	0.0368
AcuteHIV CD8+T cell / Eosinophils	0.0387
AcuteHIV CD8+T cell / CD15+ neutrophils from peripheral blood	0.0292
AcuteHIV CD8+T cell / Neutrophils LPS	0.0269
AcuteHIV CD8+T cell / Neutrophils	0.0368
AcuteHIV CD8+T cell / Neutrophils	0.0292
AcuteHIV CD8+T cell / Neutrophils	0.0387
AcuteHIV CD8+T cell / Neutrophils	0.0292
AcuteHIV CD8+T cell / M2 activated Machrophage	0.00571
AcuteHIV CD8+T cell / Common myeloid progenitors	0.00571
AcuteHIV CD8+T cell / Granulocyte Macrophage Progenitors	0.0201
AcuteHIV CD8+T cell / The Hematopoietic System - Myeloid arm	0.00627
AcuteHIV CD8+T cell / HSC myeloid arm	0.0234
AcuteHIV CD8+T cell / Macrophages LPS	0.0104
AcuteHIV CD8+T cell / Monocyte	0.00948
AcuteHIV CD8+T cell / Monocytes	0.0122
AcuteHIV CD8+T cell / Myelocytes	0.00826
AcuteHIV CD8+T cell / Primary monocytes frompatient with tuberculosis	0.0368
AcuteHIV CD8+T cell / cord blood-derived mast cells	0.0105
AcuteHIV CD8+T cell / NKcell CD56-CD16-CD3-	0.012
AcuteHIV CD8+T cell / FOXP3- CD25+ CD+ T cells	0.0074
AcuteHIV CD8+T cell / Treg cells castration-resistant PCa	0.0109
AcuteHIV CD8+T cell / Treg cells castration-resistant PCa	0.0109
Chronic HIV CD4+T cell / Pro B cell	0.0074
Chronic HIV CD4+T cell / monocyte-derived dendritic cells (24 hours)	0.014
Chronic HIV CD4+T cell / monocyte-derived dendritic cells (8 hours)	0.00947
Chronic HIV CD4+T cell / Eosinophils	0.0106
Chronic HIV CD4+T cell / Neutrophils LPS	0.0109
Chronic HIV CD4+T cell / Neutrophils	0.0106
Chronic HIV CD4+T cell / Neutrophils	0.00785
Chronic HIV CD4+T cell / M2 activated Machrophage	0.0106
Chronic HIV CD4+T cell / Granulocyte Macrophage Progenitors	0.0074
Chronic HIV CD4+T cell / HSC myeloid arm	0.0074
Chronic HIV CD4+T cell / Primary monocytes frompatient with tuberculosis	0.0122
Chronic HIV CD4+T cell / cord blood-derived mast cells	0.0151
Chronic HIV CD4+T cell / Uninfected CD4+T cell	0.0105
Chronic HIV CD8+T cell / CD19+, peripheral blood B cells, unstimulated	0.0122
Chronic HIV CD8+T cell / Pro B cell	0.00728
Chronic HIV CD8+T cell / monocyte-derived dendritic cells (24 hours)	0.0118
Chronic HIV CD8+T cell / monocyte-derived dendritic cells (8 hours)	0.0102
Chronic HIV CD8+T cell / Myeloid Dendritic Cell	0.0154
Chronic HIV CD8+T cell / Eosinophils	0.0368
Chronic HIV CD8+T cell / Eosinophils	0.0387
Chronic HIV CD8+T cell / CD15+ neutrophils from peripheral blood	0.0292
Chronic HIV CD8+T cell / Neutrophils LPS	0.0269
Chronic HIV CD8+T cell / Neutrophils	0.0292
Chronic HIV CD8+T cell / Neutrophils	0.0387
Chronic HIV CD8+T cell / Neutrophils	0.0292
Chronic HIV CD8+T cell / M2 activated Machrophage	0.00571
Chronic HIV CD8+T cell / Common myeloid progenitors	0.00571
Chronic HIV CD8+T cell / Granulocyte Macrophage Progenitors	0.0201
Chronic HIV CD8+T cell / HSC myeloid arm	0.0234
Chronic HIV CD8+T cell / Monocyte	0.00948
Chronic HIV CD8+T cell / Myelocytes	0.00826
Chronic HIV CD8+T cell / Primary monocytes frompatient with tuberculosis	0.0368
Chronic HIV CD8+T cell / cord blood-derived mast cells	0.0105
Chronic HIV CD8+T cell / NKcell CD56-CD16-CD3-	0.012
Chronic HIV CD8+T cell / Treg cells castration-resistant PCa	0.0109
Non-progressor HIV CD4+T cell/ CD19+, peripheral blood B cells, unstimulated	0.03
Non-progressor HIV CD4+T cell / Mature B cell able to class switch	0.00826
Non-progressor HIV CD4+T cell / Pro B cell	0.0207
Non-progressor HIV CD4+T cell / monocyte-derived dendritic cells (24 hours)	0.00947
Non-progressor HIV CD4+T cell / monocyte-derived dendritic cells (4 hours)	0.0123
Non-progressor HIV CD4+T cell / monocyte-derived dendritic cells (8 hours)	0.00947
Non-progressor HIV CD4+T cell / Myeloid Dendritic Cell	0.0148
Non-progressor HIV CD4+T cell / Colony Forming Unit-Granulocyte	0.0106
Non-progressor HIV CD4+T cell / Eosinophils	0.0074
Non-progressor HIV CD4+T cell / Eosinophils	0.0074
Non-progressor HIV CD4+T cell / CD15+ neutrophils from peripheral blood	0.0109
Non-progressor HIV CD4+T cell / Neutrophils LPS	0.0074
Non-progressor HIV CD4+T cell / Neutrophils	0.00785
Non-progressor HIV CD4+T cell / Neutrophils	0.00785
Non-progressor HIV CD4+T cell / Neutrophils	0.0074
Non-progressor HIV CD4+T cell / Neutrophils	0.0074
Non-progressor HIV CD4+T cell / M2 activated Machrophage	0.00677
Non-progressor HIV CD4+T cell / Common myeloid progenitors	0.00485
Non-progressor HIV CD4+T cell / Granulocyte Macrophage Progenitors	0.00526
Non-progressor HIV CD4+T cell / The Hematopoietic System - Myeloid arm	0.00485
Non-progressor HIV CD4+T cell / HSC myeloid arm	0.0074
Non-progressor HIV CD4+T cell / Macrophages LPS	0.0074
Non-progressor HIV CD4+T cell / Monocyte	0.0109
Non-progressor HIV CD4+T cell / Monocytes	0.0074
Non-progressor HIV CD4+T cell / Myelocytes	0.00976
Non-progressor HIV CD4+T cell / Primary monocytes frompatient with tuberculosis	0.0104
Non-progressor HIV CD4+T cell / cord blood-derived mast cells	0.0182
Non-progressor HIV CD4+T cell / NKcell CD56-CD16-CD3-	0.000778
Non-progressor HIV CD4+T cell / NK 24hours	0.00381
Non-progressor HIV CD4+T cell / NK cell 8 hours	0.00417
Non-progressor HIV CD4+T cell / FOXP3- CD25+ CD+ T cells	0.0074
Non-progressor HIV CD4+T cell / Treg cells castration-resistant PCa	0.0074
Non-progressor HIV CD4+T cell / Treg cells castration-resistant PCa	0.0074
Non-progressor HIV CD8+T cell / Granulocyte Macrophage Progenitors	0.0369
Non-progressor HIV CD8+T cell / HSC myeloid arm	0.0117
Non-progressor HIV CD8+T cell / FOXP3- CD25+ CD+ T cells	0.0223
Non-progressor HIV CD8+T cell / Treg cells castration-resistant PCa	0.0356
Non-progressor HIV CD8+T cell / Treg cells castration-resistant PCa	0.0356
Non-progressor HIV CD8+T cell / Treg cells castration-resistant PCa	0.0356
Non-progressor HIV CD8+T cell / Mature B cell able to class switch	0.0104
Non-progressor HIV CD8+T cell / Pro B cell	0.0074
Non-progressor HIV CD8+T cell / monocyte-derived dendritic cells (24 hours)	0.014
Non-progressor HIV CD8+T cell / monocyte-derived dendritic cells (8 hours)	0.00947
Non-progressor HIV CD8+T cell / Myeloid Dendritic Cell	0.00704
Non-progressor HIV CD8+T cell / Colony Forming Unit-Granulocyte	0.0106
Non-progressor HIV CD8+T cell / Eosinophils	0.0106
Non-progressor HIV CD8+T cell / Eosinophils	0.0106
Non-progressor HIV CD8+T cell / CD15+ neutrophils from peripheral blood	0.0106
Non-progressor HIV CD8+T cell / Neutrophils LPS	0.0109
Non-progressor HIV CD8+T cell / Neutrophils	0.0074
Non-progressor HIV CD8+T cell / Neutrophils	0.0173
Non-progressor HIV CD8+T cell / Neutrophils	0.0106
Non-progressor HIV CD8+T cell / Neutrophils	0.00785
Non-progressor HIV CD8+T cell / M2 activated Machrophage	0.0106
Non-progressor HIV CD8+T cell / Common myeloid progenitors	0.00704
Non-progressor HIV CD8+T cell / Granulocyte Macrophage Progenitors	0.0074
Non-progressor HIV CD8+T cell / HSC myeloid arm	0.0074
Non-progressor HIV CD8+T cell / Macrophages LPS	0.0074
Non-progressor HIV CD8+T cell / Monocyte	0.0109
Non-progressor HIV CD8+T cell / Monocytes	0.0074
Non-progressor HIV CD8+T cell / Myelocytes	0.0106
Non-progressor HIV CD8+T cell / Primary monocytes frompatient with tuberculosis	0.0122
Non-progressor HIV CD8+T cell / cord blood-derived mast cells	0.0151
Non-progressor HIV CD8+T cell / NKcell CD56-CD16-CD3-	0.0074
Non-progressor HIV CD8+T cell / NK 24hours	0.0143
Non-progressor HIV CD8+T cell / Resting NK cell cell	0.0186
Non-progressor HIV CD8+T cell / CD4+Central Memory Th1	0.0358
Non-progressor HIV CD8+T cell / Acute HIV CD4+T cell	0.0105
Non-progressor HIV CD8+T cell / Uninfected CD4+T cell	0.0105
Non-progressor HIV CD8+T cell / CD4+ T cells blood breast cancer	0.0474
Non-progressor HIV CD8+T cell / CD4+EffectorMemory_Th2	0.022
Non-progressor HIV CD8+T cell / Treg cells castration-resistant PCa	0.0074
Uninfected CD8+T cell / Mature B cell able to class switch	0.0104
Uninfected CD8+T cell / Pro B cell	0.0074
Uninfected CD8+T cell / monocyte-derived dendritic cells (24 hours)	0.014
Uninfected CD8+T cell / monocyte-derived dendritic cells (4 hours)	0.00947
Uninfected CD8+T cell / monocyte-derived dendritic cells (8 hours)	0.00947
Uninfected CD8+T cell / Myeloid Dendritic Cell	0.00704
Uninfected CD8+T cell / Colony Forming Unit-Granulocyte	0.0106
Uninfected CD8+T cell / Eosinophils	0.0106
Uninfected CD8+T cell / Eosinophils	0.0106
Uninfected CD8+T cell / CD15+ neutrophils from peripheral blood	0.0106
Uninfected CD8+T cell / Neutrophils LPS	0.0109
Uninfected CD8+T cell / Neutrophils	0.0074
Uninfected CD8+T cell / Neutrophils	0.0173
Uninfected CD8+T cell / Neutrophils	0.0106
Uninfected CD8+T cell / Neutrophils	0.00785
Uninfected CD8+T cell / M2 activated Machrophage	0.0106
Uninfected CD8+T cell / Common myeloid progenitors	0.00704
Uninfected CD8+T cell / Granulocyte Macrophage Progenitors	0.0074
Uninfected CD8+T cell / The Hematopoietic System - Myeloid arm	0.0106
Uninfected CD8+T cell / HSC myeloid arm	0.0074
Uninfected CD8+T cell / Macrophages LPS	0.0074
Uninfected CD8+T cell / Monocyte	0.0109
Uninfected CD8+T cell / Monocytes	0.0074
Uninfected CD8+T cell / Myelocytes	0.0106
Uninfected CD8+T cell / Primary monocytes frompatient with tuberculosis	0.0122
Uninfected CD8+T cell / cord blood-derived mast cells	0.0151
Uninfected CD8+T cell / NKcell CD56-CD16-CD3-	0.0074
Uninfected CD8+T cell / Mature NKcell CD56+CD16+CD3-	0.0209
Uninfected CD8+T cell / NK 24hours	0.0143
Uninfected CD8+T cell / NK cell 8 hours	0.0209
Uninfected CD8+T cell / Resting NK cell cell	0.0186
Uninfected CD8+T cell / CD4+Central Memory Th1	0.0358
Uninfected CD8+T cell / Acute HIV CD4+T cell	0.0105
Uninfected CD8+T cell / Uninfected CD4+T cell	0.0105
Uninfected CD8+T cell / CD4+ T cells blood breast cancer	0.0474
Uninfected CD8+T cell / CD45RA-CD4+ T cell	0.0474
Uninfected CD8+T cell / CD4+EffectorMemory_Th2	0.022
Uninfected CD8+T cell / FOXP3- CD25+ CD+ T cells	0.0104
Uninfected CD8+T cell / Treg cells castration-resistant PCa	0.0074
Uninfected CD8+T cell / Treg cells castration-resistant PCa	0.0074
Intraepithelial CD4+ T effector memory cell / CD19+, peripheral blood B cells, unstimulated	0.0105
Intraepithelial CD4+ T effector memory cell / Mature B cell able to class switch	0.0393
Intraepithelial CD4+ T effector memory cell / Pro B cell	0.00885
Intraepithelial CD4+ T effector memory cell / monocyte-derived dendritic cells (24 hours)	0.0113
Intraepithelial CD4+ T effector memory cell / monocyte-derived dendritic cells (4 hours)	0.0087
Intraepithelial CD4+ T effector memory cell / monocyte-derived dendritic cells (8 hours)	0.0121
Intraepithelial CD4+ T effector memory cell / Myeloid Dendritic Cell	0.00627
Intraepithelial CD4+ T effector memory cell / CD123+ plasmacytoid dendritic cells	0.0113
Intraepithelial CD4+ T effector memory cell / Colony Forming Unit-Granulocyte	0.0344
Intraepithelial CD4+ T effector memory cell / Eosinophils	0.0234
Intraepithelial CD4+ T effector memory cell / Eosinophils	0.0269
Intraepithelial CD4+ T effector memory cell / Eosinophils	0.0234
Intraepithelial CD4+ T effector memory cell / CD15+ neutrophils from peripheral blood	0.0251
Intraepithelial CD4+ T effector memory cell / Neutrophils LPS	0.0292
Intraepithelial CD4+ T effector memory cell / Neutrophils	0.0234
Intraepithelial CD4+ T effector memory cell / Neutrophils	0.0234
Intraepithelial CD4+ T effector memory cell / Neutrophils	0.0251
Intraepithelial CD4+ T effector memory cell / Neutrophils	0.0269
Intraepithelial CD4+ T effector memory cell / Neutrophils	0.0313
Intraepithelial CD4+ T effector memory cell / M2 activated Machrophage	0.0313
Intraepithelial CD4+ T effector memory cell / Common myeloid progenitors	0.021
Intraepithelial CD4+ T effector memory cell / Granulocyte Macrophage Progenitors	0.0289
Intraepithelial CD4+ T effector memory cell / The Hematopoietic System - Myeloid arm	0.00627
Intraepithelial CD4+ T effector memory cell / HSC myeloid arm	0.021
Intraepithelial CD4+ T effector memory cell / Macrophages LPS	0.00627
Intraepithelial CD4+ T effector memory cell / Monocyte	0.0344
Intraepithelial CD4+ T effector memory cell / Monocytes	0.00627
Intraepithelial CD4+ T effector memory cell / Myelocytes	0.0313
Intraepithelial CD4+ T effector memory cell / Primary monocytes frompatient with tuberculosis	0.0088
Intraepithelial CD4+ T effector memory cell / cord blood-derived mast cells	0.0118
Intraepithelial CD4+ T effector memory cell / Cordblood-derivedmasT cell s_IgE	0.0118
Intraepithelial CD4+ T effector memory cell / NKcell CD56-CD16-CD3-	0.00326
Intraepithelial CD4+ T effector memory cell / Resting NK cell cell	0.0353
Intraepithelial CD4+ T effector memory cell / Acute HIV CD4+T cell	0.046
Intraepithelial CD4+ T effector memory cell / Uninfected CD4+T cell	0.046
Intraepithelial CD4+ T effector memory cell / FOXP3- CD25+ CD+ T cells	0.0408
Intraepithelial CD4+ T effector memory cell / Treg cells castration-resistant PCa	0.0106
Intraepithelial CD4+ T effector memory cell / Treg cells castration-resistant PCa	0.0106
Intraepithelial CD4+ T effector memory cell / Treg cells castration-resistant PCa	0.0106
NaiveCD8+CD3+T cell/ CD19+, peripheral blood B cells, unstimulated	0.0122
NaiveCD8+CD3+T cell / CD19+B-cells from peripheral blood	0.00842
NaiveCD8+CD3+T cell / Early B-cell	0.0104
NaiveCD8+CD3+T cell / Mature B cell able to class switch	0.0289
NaiveCD8+CD3+T cell / Mature B-cell classswitched	0.0353
NaiveCD8+CD3+T cell / Mature B cells	0.00704
NaiveCD8+CD3+T cell / Pro B cell	0.00728
NaiveCD8+CD3+T cell / monocyte-derived dendritic cells (24 hours)	0.0118
NaiveCD8+CD3+T cell / monocyte-derived dendritic cells (2 hours)	0.0144
NaiveCD8+CD3+T cell / monocyte-derived dendritic cells (4 hours)	0.0148
NaiveCD8+CD3+T cell / monocyte-derived dendritic cells (8 hours)	0.0102
NaiveCD8+CD3+T cell / Myeloid Dendritic Cell	0.0154
NaiveCD8+CD3+T cell / CD123+ plasmacytoid dendritic cells	0.00677
NaiveCD8+CD3+T cell / Plasmacytoid Dendritic Cell	0.0111
NaiveCD8+CD3+T cell / Basophils	0.0269
NaiveCD8+CD3+T cell / Basophils	0.0387
NaiveCD8+CD3+T cell / Colony Forming Unit-Granulocyte	0.0425
NaiveCD8+CD3+T cell / Eosinophills	0.0368
NaiveCD8+CD3+T cell / Eosinophils	0.0368
NaiveCD8+CD3+T cell / Eosinophils	0.0387
NaiveCD8+CD3+T cell / Granulocyte monocyte progenitor	0.0387
NaiveCD8+CD3+T cell / CD15+ neutrophils from peripheral blood	0.0292
NaiveCD8+CD3+T cell / CD15+ Neutrophils	0.0269
NaiveCD8+CD3+T cell / Neutrophils LPS	0.0269
NaiveCD8+CD3+T cell / Neutrophils unstimulated	0.0269
NaiveCD8+CD3+T cell / Neutrophils	0.0368
NaiveCD8+CD3+T cell / Neutrophils	0.0269
NaiveCD8+CD3+T cell / Neutrophils	0.0292
NaiveCD8+CD3+T cell / Neutrophils	0.0387
NaiveCD8+CD3+T cell / Neutrophils	0.0292
NaiveCD8+CD3+T cell / M2 activated Machrophage	0.00571
NaiveCD8+CD3+T cell / CD14+ monocytes from peripheral blood	0.0088
NaiveCD8+CD3+T cell / Common myeloid progenitors	0.00571
NaiveCD8+CD3+T cell / Colony Forming Unit-Monocyte	0.0088
NaiveCD8+CD3+T cell / Early Promyelocytes	0.0251
NaiveCD8+CD3+T cell / Granulocyte Macrophage Progenitors	0.0201
NaiveCD8+CD3+T cell / The Hematopoietic System - Myeloid arm	0.00627
NaiveCD8+CD3+T cell / HSC myeloid arm	0.0234
NaiveCD8+CD3+T cell / Late Promyelocytes	0.0289
NaiveCD8+CD3+T cell / Macrophageat 7 days	0.0074
NaiveCD8+CD3+T cell / Macrophages LPS	0.0104
NaiveCD8+CD3+T cell / Metamyelocytes	0.0088
NaiveCD8+CD3+T cell / Monocyte	0.0088
NaiveCD8+CD3+T cell / Monocyte	0.00948
NaiveCD8+CD3+T cell / Monocytes	0.0088
NaiveCD8+CD3+T cell / Monocytes	0.0122
NaiveCD8+CD3+T cell / Monocytes	0.00826
NaiveCD8+CD3+T cell / Myelocytes	0.00826
NaiveCD8+CD3+T cell / Primary human monocytes from healthy control	0.0088
NaiveCD8+CD3+T cell / Primary monocytes frompatient with tuberculosis	0.0368
NaiveCD8+CD3+T cell / cord blood-derived mast cells	0.0105
NaiveCD8+CD3+T cell / Cordblood-derivedmasT cell s_IgE	0.0105
NaiveCD8+CD3+T cell / NKcell CD56-CD16-CD3-	0.012
NaiveCD8+CD3+T cell / CD4+ Th1 cells	0.0158
NaiveCD8+CD3+T cell / FOXP3- CD25+ CD+ T cells	0.0074
NaiveCD8+CD3+T cell / Treg cells castration-resistant PCa	0.0109
NaiveCD8+CD3+T cell / Treg cells castration-resistant PCa	0.0109
NaiveCD8+CD3+T cell / Treg cells castration-resistant PCa	0.0109
Naive CD8+ T cell / CD19+, peripheral blood B cells, unstimulated	0.0122
Naive CD8+ T cell / Mature B cell able to class switch	0.0289
Naive CD8+ T cell / Pro B cell	0.00728
Naive CD8+ T cell / monocyte-derived dendritic cells (24 hours)	0.0118
Naive CD8+ T cell / monocyte-derived dendritic cells (4 hours)	0.0148
Naive CD8+ T cell / monocyte-derived dendritic cells (8 hours)	0.0102
Naive CD8+ T cell / Myeloid Dendritic Cell	0.0154
Naive CD8+ T cell / CD123+ plasmacytoid dendritic cells	0.00677
Naive CD8+ T cell / Plasmacytoid Dendritic Cell	0.0111
Naive CD8+ T cell / Colony Forming Unit-Granulocyte	0.0425
Naive CD8+ T cell / Eosinophils	0.0368
Naive CD8+ T cell / Eosinophils	0.0387
Naive CD8+ T cell / Granulocyte monocyte progenitor	0.0387
Naive CD8+ T cell / CD15+ neutrophils from peripheral blood	0.0292
Naive CD8+ T cell / Neutrophils LPS	0.0269
Naive CD8+ T cell / Neutrophils	0.0368
Naive CD8+ T cell / Neutrophils	0.0269
Naive CD8+ T cell / Neutrophils	0.0292
Naive CD8+ T cell / Neutrophils	0.0387
Naive CD8+ T cell / Neutrophils	0.0292
Naive CD8+ T cell / M2 activated Machrophage	0.00571
Naive CD8+ T cell / Common myeloid progenitors	0.00571
Naive CD8+ T cell / Granulocyte Macrophage Progenitors	0.0201
Naive CD8+ T cell / The Hematopoietic System - Myeloid arm	0.00627
Naive CD8+ T cell / HSC myeloid arm	0.0234
Naive CD8+ T cell / Macrophages LPS	0.0104
Naive CD8+ T cell / Monocyte	0.00948
Naive CD8+ T cell / Monocytes	0.0122
Naive CD8+ T cell / Myelocytes	0.00826
Naive CD8+ T cell / Primary monocytes frompatient with tuberculosis	0.0368
Naive CD8+ T cell / cord blood-derived mast cells	0.0105
Naive CD8+ T cell / Cordblood-derivedmasT cell s_IgE	0.0105
Naive CD8+ T cell / NKcell CD56-CD16-CD3-	0.012
Naive CD8+ T cell / FOXP3- CD25+ CD+ T cells	0.0074
Naive CD8+ T cell / Treg cells castration-resistant PCa	0.0109
Naive CD8+ T cell / Treg cells castration-resistant PCa	0.0109
Naive CD8+ T cell / Treg cells castration-resistant PCa	0.0109
PD-1low CD8+ CD3+T cell/ CD19+, peripheral blood B cells, unstimulated	0.0122
PD-1low CD8+ CD3+T cell / Early B-cell	0.0104
PD-1low CD8+ CD3+T cell / Mature B cell able to class switch	0.0289
PD-1low CD8+ CD3+T cell / MatureB-cell class switched	0.0353
PD-1low CD8+ CD3+T cell / Mature B cells	0.00704
PD-1low CD8+ CD3+T cell / Pro B cell	0.00728
PD-1low CD8+ CD3+T cell / monocyte-derived dendritic cells (24 hours)	0.0118
PD-1low CD8+ CD3+T cell / monocyte-derived dendritic cells (2 hours)	0.0144
PD-1low CD8+ CD3+T cell / monocyte-derived dendritic cells (4 hours)	0.0148
PD-1low CD8+ CD3+T cell / monocyte-derived dendritic cells (8 hours)	0.0102
PD-1low CD8+ CD3+T cell / Myeloid Dendritic Cell	0.0154
PD-1low CD8+ CD3+T cell / CD123+ plasmacytoid dendritic cells	0.00677
PD-1low CD8+ CD3+T cell / Plasmacytoid Dendritic Cell	0.0111
PD-1low CD8+ CD3+T cell / Basophils	0.0269
PD-1low CD8+ CD3+T cell / Basophils	0.0387
PD-1low CD8+ CD3+T cell / Colony Forming Unit-Granulocyte	0.0425
PD-1low CD8+ CD3+T cell / Eosinophills	0.0368
PD-1low CD8+ CD3+T cell / Eosinophils	0.0368
PD-1low CD8+ CD3+T cell / Eosinophils	0.0387
PD-1low CD8+ CD3+T cell / Granulocyte monocyte progenitor	0.0387
PD-1low CD8+ CD3+T cell / CD15+ neutrophils from peripheral blood	0.0292
PD-1low CD8+ CD3+T cell / CD15+ Neutrophils	0.0269
PD-1low CD8+ CD3+T cell / Neutrophils LPS	0.0269
PD-1low CD8+ CD3+T cell / Neutrophils	0.0368
PD-1low CD8+ CD3+T cell / Neutrophils	0.0269
PD-1low CD8+ CD3+T cell / Neutrophils	0.0292
PD-1low CD8+ CD3+T cell / Neutrophils	0.0387
PD-1low CD8+ CD3+T cell / Neutrophils	0.0292
PD-1low CD8+ CD3+T cell / M2 activated Machrophage	0.00571
PD-1low CD8+ CD3+T cell / CD14+ monocytes from peripheral blood	0.0088
PD-1low CD8+ CD3+T cell / Common myeloid progenitors	0.00571
PD-1low CD8+ CD3+T cell / Colony Forming Unit-Monocyte	0.0088
PD-1low CD8+ CD3+T cell / Granulocyte Macrophage Progenitors	0.0201
PD-1low CD8+ CD3+T cell / The Hematopoietic System - Myeloid arm	0.00627
PD-1low CD8+ CD3+T cell / HSC myeloid arm	0.0234
PD-1low CD8+ CD3+T cell / Late Promyelocytes	0.0289
PD-1low CD8+ CD3+T cell / Macrophages LPS	0.0104
PD-1low CD8+ CD3+T cell / Metamyelocytes	0.0088
PD-1low CD8+ CD3+T cell / Monocyte	0.0088
PD-1low CD8+ CD3+T cell / Monocyte	0.00948
PD-1low CD8+ CD3+T cell / Monocytes	0.0088
PD-1low CD8+ CD3+T cell / Monocytes	0.0122
PD-1low CD8+ CD3+T cell / Myelocytes	0.00826
PD-1low CD8+ CD3+T cell / Primary monocytes frompatient with tuberculosis	0.0368
PD-1low CD8+ CD3+T cell / cord blood-derived mast cells	0.0105
PD-1low CD8+ CD3+T cell / Cordblood-derivedmasT cell s_IgE	0.0105
PD-1low CD8+ CD3+T cell / NKcell CD56-CD16-CD3-	0.012
PD-1low CD8+ CD3+T cell / FOXP3- CD25+ CD+ T cells	0.0074
PD-1low CD8+ CD3+T cell / Treg cells castration-resistant PCa	0.0109
PD-1low CD8+ CD3+T cell / Treg cells castration-resistant PCa	0.0109
PD-1low CD8+ CD3+T cell / Treg cells castration-resistant PCa	0.0109
Dendritic_monocyte-derived dendritic cells (24 hours) / Neutrophils	0.0203
Dendritic_monocyte-derived dendritic cells (24 hours) / HSC myeloid arm	0.00664
Dendritic_monocyte-derived dendritic cells (2 hours) /Acute HIV CD4+ T cell	0.0146
Dendritic_monocyte-derived dendritic cells (2 hours) /AcuteHIVCD8+T cell	0.0144
Dendritic_monocyte-derived dendritic cells (2 hours) /AcuteHIV CD8+T cell	0.0144
Dendritic_monocyte-derived dendritic cells (2 hours) /Chronic HIV CD4+T cell	0.0106
Dendritic_monocyte-derived dendritic cells (2 hours) /Chronic HIV CD8+T cell	0.0144
Dendritic_monocyte-derived dendritic cells (2 hours) /Non-progressor HIV CD4+T cell	0.0146
Dendritic_monocyte-derived dendritic cells (2 hours) /Non-progressor HIV CD8+T cell	0.0106
Dendritic_monocyte-derived dendritic cells (2 hours) /Uninfected CD8+T cell	0.0106
Dendritic_monocyte-derived dendritic cells (2 hours) / Intraepithelial CD4+ T effector memory cell	0.00948
Dendritic_monocyte-derived dendritic cells (2 hours) / Naive CD8+ T cell	0.0144
Dendritic_monocyte-derived dendritic cells (2 hours) / Colony Forming Unit-Granulocyte	0.0012
Dendritic_monocyte-derived dendritic cells (2 hours) / Eosinophils	0.00637
Dendritic_monocyte-derived dendritic cells (2 hours) / Granulocyte monocyte progenitor	0.00556
Dendritic_monocyte-derived dendritic cells (2 hours) / CD15+ neutrophils from peripheral blood	0.000791
Dendritic_monocyte-derived dendritic cells (2 hours) / Neutrophils	0.00392
Dendritic_monocyte-derived dendritic cells (2 hours) / Neutrophils	0.00417
Dendritic_monocyte-derived dendritic cells (2 hours) / CD14+ monocytes from peripheral blood	0.00113
Dendritic_monocyte-derived dendritic cells (2 hours) / Common myeloid progenitors	0.000641
Dendritic_monocyte-derived dendritic cells (2 hours) / Granulocyte Macrophage Progenitors	0.000483
Dendritic_monocyte-derived dendritic cells (2 hours) / HSC myeloid arm	0.000656
Dendritic_monocyte-derived dendritic cells (2 hours) / Macrophages LPS	0.0126
Dendritic_monocyte-derived dendritic cells (2 hours) / Monocyte	0.0337
Dendritic_monocyte-derived dendritic cells (2 hours) / Monocytes	0.000486
Dendritic_monocyte-derived dendritic cells (2 hours) / Primary monocytes frompatient with tuberculosis	0.0234
Dendritic_monocyte-derived dendritic cells (2 hours) / FOXP3- CD25+ CD+ T cells	0.00625
Dendritic_monocyte-derived dendritic cells (2 hours) / Treg cells castration-resistant PCa	0.00619
Dendritic_monocyte-derived dendritic cells (2 hours) / Treg cells castration-resistant PCa	0.00619
Dendritic_monocyte-derived dendritic cells (2 hours) / Treg cells castration-resistant PCa	0.00619
Dendritic_monocyte-derived dendritic cells (4 hours) /Acute HIV CD4+ T cell	0.0164
Dendritic_monocyte-derived dendritic cells (4 hours) /Chronic HIV CD4+T cell	0.0074
Dendritic_monocyte-derived dendritic cells (4 hours) /Chronic HIV CD8+T cell	0.0148
Dendritic_monocyte-derived dendritic cells (4 hours) /Non-progressor HIV CD8+T cell	0.0074
Dendritic_monocyte-derived dendritic cells (4 hours) / M2 activated Machrophage	0.0258
Dendritic_monocyte-derived dendritic cells (4 hours) / Granulocyte Macrophage Progenitors	0.0181
Dendritic_monocyte-derived dendritic cells (4 hours) / HSC myeloid arm	0.0146
Dendritic_monocyte-derived dendritic cells (4 hours) / Macrophages LPS	0.0421
Dendritic_monocyte-derived dendritic cells (4 hours) / Monocyte	0.00278
Dendritic_monocyte-derived dendritic cells (4 hours) / Monocytes	0.0103
Dendritic_monocyte-derived dendritic cells (4 hours) / Primary monocytes frompatient with tuberculosis	0.0447
Dendritic_monocyte-derived dendritic cells (4 hours) / Treg cells castration-resistant PCa	0.0329
Dendritic_monocyte-derived dendritic cells (8 hours) / M2 activated Machrophage	0.0345
Dendritic_monocyte-derived dendritic cells (8 hours) / HSC myeloid arm	0.00502
Dendritic_monocyte-derived dendritic cells (8 hours) / Primary monocytes frompatient with tuberculosis	0.00822
Dendritic_HumanDendriticCelluninfected2hrsbiologicalre /Acute HIV CD4+ T cell	0.0176
Dendritic_HumanDendriticCelluninfected2hrsbiologicalre /AcuteHIVCD8+T cell	0.0125
Dendritic_HumanDendriticCelluninfected2hrsbiologicalre /AcuteHIV CD8+T cell	0.0125
Dendritic_HumanDendriticCelluninfected2hrsbiologicalre /Chronic HIV CD4+T cell	0.014
Dendritic_HumanDendriticCelluninfected2hrsbiologicalre /Chronic HIV CD8+T cell	0.0125
Dendritic_HumanDendriticCelluninfected2hrsbiologicalre /Non-progressor HIV CD4+T cell	0.0176
Dendritic_HumanDendriticCelluninfected2hrsbiologicalre /Non-progressor HIV CD8+T cell	0.014
Dendritic_HumanDendriticCelluninfected2hrsbiologicalre /Uninfected CD8+T cell	0.014
Dendritic_HumanDendriticCelluninfected2hrsbiologicalre / Intraepithelial CD4+ T effector memory cell	0.00981
Dendritic_HumanDendriticCelluninfected2hrsbiologicalre / NaiveCD8+CD3+T cell	0.0125
Dendritic_HumanDendriticCelluninfected2hrsbiologicalre / Naive CD8+ T cell	0.0125
Dendritic_HumanDendriticCelluninfected2hrsbiologicalre / PD-1low CD8+ CD3+T cell	0.0125
Dendritic_HumanDendriticCelluninfected2hrsbiologicalre / Colony Forming Unit-Granulocyte	0.0412
Dendritic_HumanDendriticCelluninfected2hrsbiologicalre / M2 activated Machrophage	0.033
Dendritic_HumanDendriticCelluninfected2hrsbiologicalre / Early Promyelocytes	0.0159
Dendritic_HumanDendriticCelluninfected2hrsbiologicalre / Granulocyte Macrophage Progenitors	0.00204
Dendritic_HumanDendriticCelluninfected2hrsbiologicalre / HSC myeloid arm	0.0401
Dendritic_HumanDendriticCelluninfected2hrsbiologicalre / Macrophages LPS	0.0351
Dendritic_HumanDendriticCelluninfected2hrsbiologicalre / Monocyte	0.0411
Dendritic_HumanDendriticCelluninfected2hrsbiologicalre / Monocytes	0.013
Dendritic_HumanDendriticCelluninfected2hrsbiologicalre / Mature NKcell CD56-CD16+CD3-	0.0187
Dendritic_HumanDendriticCelluninfected2hrsbiologicalre / Mature NKcell CD56+CD16+CD3-	0.0197
Dendritic_HumanDendriticCelluninfected2hrsbiologicalre / NK cell 2 hours	0.0197
Dendritic_HumanDendriticCelluninfected2hrsbiologicalre / Resting NK cell cell	0.0214
Dendritic_HumanDendriticCelluninfected2hrsbiologicalre / FOXP3- CD25+ CD+ T cells	0.0137
Dendritic_HumanDendriticCelluninfected2hrsbiologicalre / Treg cells castration-resistant PCa	0.0222
Dendritic_HumanDendriticCelluninfected2hrsbiologicalre / Treg cells castration-resistant PCa	0.0222
Dendritic_HumanDendriticCelluninfected2hrsbiologicalre / Treg cells castration-resistant PCa	0.0222
Dendritic_Myeloid Dendritic Cell_Ce /Acute HIV CD4+ T cell	0.0137
Dendritic_Myeloid Dendritic Cell_Ce /AcuteHIVCD8+T cell	0.0105
Dendritic_Myeloid Dendritic Cell_Ce /AcuteHIV CD8+T cell	0.0105
Dendritic_Myeloid Dendritic Cell_Ce /Chronic HIV CD4+T cell	0.0074
Dendritic_Myeloid Dendritic Cell_Ce /Chronic HIV CD8+T cell	0.0105
Dendritic_Myeloid Dendritic Cell_Ce /Non-progressor HIV CD4+T cell	0.0137
Dendritic_Myeloid Dendritic Cell_Ce /Non-progressor HIV CD8+T cell	0.0074
Dendritic_Myeloid Dendritic Cell_Ce /Uninfected CD8+T cell	0.0074
Dendritic_Myeloid Dendritic Cell_Ce / Intraepithelial CD4+ T effector memory cell	0.00948
Dendritic_Myeloid Dendritic Cell_Ce / NaiveCD8+CD3+T cell	0.0105
Dendritic_Myeloid Dendritic Cell_Ce / Naive CD8+ T cell	0.0105
Dendritic_Myeloid Dendritic Cell_Ce / PD-1low CD8+ CD3+T cell	0.0105
Dendritic_Myeloid Dendritic Cell_Ce / Neutrophils	0.048
Dendritic_Myeloid Dendritic Cell_Ce / M2 activated Machrophage	0.0179
Dendritic_Myeloid Dendritic Cell_Ce / CD14+ monocytes from peripheral blood	0.00263
Dendritic_Myeloid Dendritic Cell_Ce / Common myeloid progenitors	0.0155
Dendritic_Myeloid Dendritic Cell_Ce / Common myeloid progenitor	0.00809
Dendritic_Myeloid Dendritic Cell_Ce / decoy receptor 3-treated monocyte-derived macrophages	0.0263
Dendritic_Myeloid Dendritic Cell_Ce / Early Promyelocytes	0.0152
Dendritic_Myeloid Dendritic Cell_Ce / Granulocyte Macrophage Progenitors	0.0186
Dendritic_Myeloid Dendritic Cell_Ce / The Hematopoietic System - Myeloid arm	0.00178
Dendritic_Myeloid Dendritic Cell_Ce / HSC myeloid arm	0.00253
Dendritic_Myeloid Dendritic Cell_Ce / Late Promyelocytes	0.0476
Dendritic_Myeloid Dendritic Cell_Ce / Macrophageat 7 days	0.00438
Dendritic_Myeloid Dendritic Cell_Ce / Megakaryocyte-Erythroid Progenitors	0.0363
Dendritic_Myeloid Dendritic Cell_Ce / Metamyelocytes	0.00988
Dendritic_Myeloid Dendritic Cell_Ce / Monocyte	0.0237
Dendritic_Myeloid Dendritic Cell_Ce / Monocytes	0.00868
Dendritic_Myeloid Dendritic Cell_Ce / Monocytes	0.016
Dendritic_Myeloid Dendritic Cell_Ce / Multipotent Progenitors	0.000718
Dendritic_Myeloid Dendritic Cell_Ce / Primary human monocytes from healthy control	0.0445
Dendritic_Myeloid Dendritic Cell_Ce / Primary monocytes frompatient with tuberculosis	0.0434
Dendritic_Myeloid Dendritic Cell_Ce / FOXP3- CD25+ CD+ T cells	0.0258
Dendritic_Myeloid Dendritic Cell_Ce / Treg cells castration-resistant PCa	0.0385
Dendritic_Myeloid Dendritic Cell_Ce / Treg cells castration-resistant PCa	0.0385
Dendritic_Myeloid Dendritic Cell_Ce / Treg cells castration-resistant PCa	0.0385
Dendritic_Myeloid Dendritic Cell /Acute HIV CD4+ T cell	0.0148
Dendritic_Myeloid Dendritic Cell /Chronic HIV CD4+T cell	0.0106
Dendritic_Myeloid Dendritic Cell / Eosinophils	0.0134
Dendritic_Myeloid Dendritic Cell / M2 activated Machrophage	0.0415
Dendritic_Myeloid Dendritic Cell / Common myeloid progenitors	0.0322
Dendritic_Myeloid Dendritic Cell / Granulocyte Macrophage Progenitors	0.0235
Dendritic_Myeloid Dendritic Cell / HSC myeloid arm	0.0155
Dendritic_Myeloid Dendritic Cell / Monocyte	0.00423
Dendritic_Myeloid Dendritic Cell / Primary monocytes frompatient with tuberculosis	0.00544
Dendritic_Myeloid Dendritic Cell / Treg cells castration-resistant PCa	0.0142
Dendritic_CD123+ plasmacytoid dendritic cells /Acute HIV CD4+ T cell	0.0118
Dendritic_CD123+ plasmacytoid dendritic cells /AcuteHIV CD8+T cell	0.00976
Dendritic_CD123+ plasmacytoid dendritic cells /Chronic HIV CD4+T cell	0.0106
Dendritic_CD123+ plasmacytoid dendritic cells /Chronic HIV CD8+T cell	0.00976
Dendritic_CD123+ plasmacytoid dendritic cells /Non-progressor HIV CD4+T cell	0.0118
Dendritic_CD123+ plasmacytoid dendritic cells /Non-progressor HIV CD8+T cell	0.0106
Dendritic_CD123+ plasmacytoid dendritic cells /Uninfected CD8+T cell	0.0106
Dendritic_CD123+ plasmacytoid dendritic cells / M2 activated Machrophage	0.0319
Dendritic_CD123+ plasmacytoid dendritic cells / Granulocyte Macrophage Progenitors	0.0076
Dendritic_CD123+ plasmacytoid dendritic cells / HSC myeloid arm	0.0358
Dendritic_CD123+ plasmacytoid dendritic cells / Monocyte	0.0138
Dendritic_CD123+ plasmacytoid dendritic cells / Primary monocytes frompatient with tuberculosis	0.0288
Dendritic_CD123+ plasmacytoid dendritic cells / NK cell 8 hours	0.0162
Dendritic_CD123+ plasmacytoid dendritic cells / Resting NK cell cell	0.0419
Dendritic_CD123+ plasmacytoid dendritic cells / FOXP3- CD25+ CD+ T cells	0.0324
Dendritic_CD123+ plasmacytoid dendritic cells / Treg cells castration-resistant PCa	0.0404
Dendritic_CD123+ plasmacytoid dendritic cells / Treg cells castration-resistant PCa	0.0404
Dendritic_Plasmacytoid Dendritic Cell /Acute HIV CD4+ T cell	0.0106
Dendritic_Plasmacytoid Dendritic Cell /AcuteHIV CD8+T cell	0.0171
Dendritic_Plasmacytoid Dendritic Cell /Chronic HIV CD4+T cell	0.0164
Dendritic_Plasmacytoid Dendritic Cell /Chronic HIV CD8+T cell	0.0171
Dendritic_Plasmacytoid Dendritic Cell /Non-progressor HIV CD4+T cell	0.0106
Dendritic_Plasmacytoid Dendritic Cell /Non-progressor HIV CD8+T cell	0.0164
Dendritic_Plasmacytoid Dendritic Cell /Uninfected CD8+T cell	0.0164
Dendritic_Plasmacytoid Dendritic Cell / Intraepithelial CD4+ T effector memory cell	0.00976
Dendritic_Plasmacytoid Dendritic Cell / Colony Forming Unit-Granulocyte	0.00348
Dendritic_Plasmacytoid Dendritic Cell / M2 activated Machrophage	0.00728
Dendritic_Plasmacytoid Dendritic Cell / Common myeloid progenitors	0.00301
Dendritic_Plasmacytoid Dendritic Cell / Granulocyte Macrophage Progenitors	0.000618
Dendritic_Plasmacytoid Dendritic Cell / The Hematopoietic System - Myeloid arm	0.00144
Dendritic_Plasmacytoid Dendritic Cell / HSC myeloid arm	0.000451
Dendritic_Plasmacytoid Dendritic Cell / Macrophages LPS	0.00225
Dendritic_Plasmacytoid Dendritic Cell / Monocyte	0.0257
Dendritic_Plasmacytoid Dendritic Cell / Monocytes	0.00864
Dendritic_Plasmacytoid Dendritic Cell / Myelocytes	0.00298
Dendritic_Plasmacytoid Dendritic Cell / Primary monocytes frompatient with tuberculosis	0.0143
Dendritic_Plasmacytoid Dendritic Cell / NK cell 8 hours	0.0387
Dendritic_Plasmacytoid Dendritic Cell / FOXP3- CD25+ CD+ T cells	0.0122
Dendritic_Plasmacytoid Dendritic Cell / Treg cells castration-resistant PCa	0.0043
Dendritic_Plasmacytoid Dendritic Cell / Treg cells castration-resistant PCa	0.0043
Dendritic_Plasmacytoid Dendritic Cell / Treg cells castration-resistant PCa	0.0043
Basophils / Mature B cell able to class switch	0.0367
Basophils /Acute HIV CD4+ T cell	0.0074
Basophils /AcuteHIVCD8+T cell	0.0269
Basophils /AcuteHIV CD8+T cell	0.0269
Basophils /Chronic HIV CD4+T cell	0.0104
Basophils /Chronic HIV CD8+T cell	0.0269
Basophils /Non-progressor HIV CD4+T cell	0.0074
Basophils /Non-progressor HIV CD8+T cell	0.0104
Basophils /Uninfected CD8+T cell	0.0104
Basophils / Intraepithelial CD4+ T effector memory cell	0.0289
Basophils / Naive CD8+ T cell	0.0269
Basophils / Granulocyte Macrophage Progenitors	0.0291
Basophils / NK cell 8 hours	0.0181
Basophils / Resting NK cell cell	0.0205
Basophils / BloodCD4Temcel	0.000311
Basophils / Naive CD4+T-cell	0.000311
Basophils / CD4+ T cells peripheral blood	0.000311
Basophils / CD4+ T cells blood breast cancer	0.000311
Basophils / CD45RA-CD4+ T cell	0.000311
Basophils / CD45RA-CD4+ T cell	0.000311
Basophils /Acute HIV CD4+ T cell	0.0106
Basophils /AcuteHIVCD8+T cell	0.0269
Basophils /AcuteHIV CD8+T cell	0.0269
Basophils /Chronic HIV CD4+T cell	0.00785
Basophils /Chronic HIV CD8+T cell	0.0269
Basophils /Non-progressor HIV CD4+T cell	0.0106
Basophils /Non-progressor HIV CD8+T cell	0.00785
Basophils /Uninfected CD8+T cell	0.00785
Basophils / Intraepithelial CD4+ T effector memory cell	0.0292
Basophils / Naive CD8+ T cell	0.0269
Basophils / Myeloid Dendritic Cell	0.0134
Basophils / NKcell CD56-CD16-CD3-	0.0242
Basophils / Mature NKcell CD56-CD16+CD3-	0.0491
Basophils / Mature NKcell CD56+CD16+CD3-	0.035
Basophils / NK cell 2 hours	0.035
Basophils / NK 24hours	0.0354
Basophils / NK cell 8 hours	0.00747
Basophils / Resting NK cell cell	0.0109
Basophils / CD4+Central Memory Th1	0.000407
Basophils / CD4+ T cells peripheral blood	0.000193
Basophils / CD4+ T cells blood breast cancer	0.000193
Basophils / CD45RA-CD4+ T cell	0.000193
Basophils / CD45RA-CD4+ T cell	0.000193
CD15+neutrophils / CD19+, peripheral blood B cells, unstimulated	0.0429
CD15+neutrophils /Acute HIV CD4+ T cell	0.0109
CD15+neutrophils /AcuteHIVCD8+T cell	0.0292
CD15+neutrophils /AcuteHIV CD8+T cell	0.0292
CD15+neutrophils /Chronic HIV CD4+T cell	0.0106
CD15+neutrophils /Chronic HIV CD8+T cell	0.0292
CD15+neutrophils /Non-progressor HIV CD4+T cell	0.0109
CD15+neutrophils /Non-progressor HIV CD8+T cell	0.0106
CD15+neutrophils /Uninfected CD8+T cell	0.0106
CD15+neutrophils / Intraepithelial CD4+ T effector memory cell	0.0269
CD15+neutrophils / NaiveCD8+CD3+T cell	0.0292
CD15+neutrophils / Naive CD8+ T cell	0.0292
CD15+neutrophils / PD-1low CD8+ CD3+T cell	0.0292
CD15+neutrophils / Myeloid Dendritic Cell	0.0134
CD15+neutrophils / Mature NKcell CD56+CD16+CD3-	0.0496
CD15+neutrophils / NK cell 2 hours	0.0496
CD15+neutrophils / NK 24hours	0.0496
CD15+neutrophils / NK cell 8 hours	0.00397
CD15+neutrophils / Resting NK cell cell	0.0147
CD15+neutrophils / BloodCD4Temcel	0.000598
CD15+neutrophils / CD4+Central Memory Th1	0.0439
CD15+neutrophils / Naive CD4+T-cell	0.000598
CD15+neutrophils / CD4+ T cells peripheral blood	0.000598
CD15+neutrophils / CD4+ T cells blood breast cancer	0.000598
CD15+neutrophils / CD45RA-CD4+ T cell	0.000598
CD15+neutrophils / CD45RA-CD4+ T cell	0.000598
Colony Forming Unit-Granulocyte / CD19+, peripheral blood B cells, unstimulated	0.00828
Colony Forming Unit-Granulocyte /Acute HIV CD4+ T cell	0.0109
Colony Forming Unit-Granulocyte /Chronic HIV CD4+T cell	0.0109
Colony Forming Unit-Granulocyte /Chronic HIV CD8+T cell	0.0454
Colony Forming Unit-Granulocyte / monocyte-derived dendritic cells (24 hours)	0.0149
Colony Forming Unit-Granulocyte / HSC myeloid arm	0.0225
Colony Forming Unit-Granulocyte / NK 24hours	0.0342
Colony Forming Unit-Granulocyte / Resting NK cell cell	0.021
Eosinophils / CD19+, peripheral blood B cells, unstimulated	0.0457
Eosinophils /Acute HIV CD4+ T cell	0.00785
Eosinophils /AcuteHIVCD8+T cell	0.0344
Eosinophils /AcuteHIV CD8+T cell	0.0344
Eosinophils /Chronic HIV CD4+T cell	0.0074
Eosinophils /Chronic HIV CD8+T cell	0.0344
Eosinophils /Non-progressor HIV CD4+T cell	0.00785
Eosinophils /Non-progressor HIV CD8+T cell	0.0074
Eosinophils /Uninfected CD8+T cell	0.0074
Eosinophils / Intraepithelial CD4+ T effector memory cell	0.0234
Eosinophils / Naive CD8+ T cell	0.0344
Eosinophils / Granulocyte Macrophage Progenitors	0.024
Eosinophils / NK 24hours	0.0378
Eosinophils / NK cell 8 hours	0.0154
Eosinophils / BloodCD4Temcel	0.0271
Eosinophils / Chronic HIV CD4+T cell	0.0306
Eosinophils / Non-progressor HIV CD4+T cell	0.0306
Eosinophils / Naive CD4+T-cell	0.0271
Eosinophils / CD4+ T cells peripheral blood	0.0271
Eosinophils / CD4+ T cells blood breast cancer	0.0271
Eosinophils / CD45RA-CD4+ T cell	0.0271
Eosinophils / CD45RA-CD4+ T cell	0.0271
Eosinophils / CD19+, peripheral blood B cells, unstimulated	0.0197
Eosinophils /Acute HIV CD4+ T cell	0.0074
Eosinophils /AcuteHIV CD8+T cell	0.0387
Eosinophils /Chronic HIV CD4+T cell	0.0106
Eosinophils /Chronic HIV CD8+T cell	0.0387
Eosinophils /Non-progressor HIV CD4+T cell	0.0074
Eosinophils /Non-progressor HIV CD8+T cell	0.0106
Eosinophils /Uninfected CD8+T cell	0.0106
Eosinophils / monocyte-derived dendritic cells (8 hours)	0.0488
Eosinophils / Granulocyte Macrophage Progenitors	0.0434
Eosinophils / NK 24hours	0.0433
Eosinophils / NK cell 8 hours	0.0469
Eosinophils / Resting NK cell cell	0.0304
Eosinophils / FOXP3- CD25+ CD+ T cells	0.0445
Eosinophils / CD19+, peripheral blood B cells, unstimulated	0.0378
Eosinophils / Pro B cell	0.0367
Eosinophils /Acute HIV CD4+ T cell	0.00785
Eosinophils /Chronic HIV CD4+T cell	0.0106
Eosinophils / Resting NK cell cell	0.00995
Granulocyte monocyte progenitorCD19+, peripheral blood B cells, unstimulated	0.0156
Granulocyte monocyte progenitor / Pro B cell	0.0367
Granulocyte monocyte progenitor /Acute HIV CD4+ T cell	0.0109
Granulocyte monocyte progenitor /AcuteHIV CD8+T cell	0.0292
Granulocyte monocyte progenitor /Chronic HIV CD4+T cell	0.0106
Granulocyte monocyte progenitor /Chronic HIV CD8+T cell	0.0292
Granulocyte monocyte progenitor /Non-progressor HIV CD4+T cell	0.0109
Granulocyte monocyte progenitor /Non-progressor HIV CD8+T cell	0.0106
Granulocyte monocyte progenitor /Uninfected CD8+T cell	0.0106
Granulocyte monocyte progenitor / Intraepithelial CD4+ T effector memory cell	0.0313
Granulocyte monocyte progenitor / Myeloid Dendritic Cell	0.0224
Granulocyte monocyte progenitor / Granulocyte Macrophage Progenitors	0.043
Granulocyte monocyte progenitor / Mature NKcell CD56+CD16+CD3-	0.0371
Granulocyte monocyte progenitor / NK cell 8 hours	0.018
Granulocyte monocyte progenitor / Resting NK cell cell	0.0466
Granulocyte monocyte progenitor / CD4+ T cells peripheral blood	0.000917
Granulocyte monocyte progenitor / CD4+ T cells blood breast cancer	0.000917
Granulocyte monocyte progenitor / CD45RA-CD4+ T cell	0.000917
Granulocyte monocyte progenitor / CD45RA-CD4+ T cell	0.000917
CD15+ neutrophils from peripheral bloodCD19+, peripheral blood B cells, unstimulated	0.029
CD15+ neutrophils from peripheral blood /Chronic HIV CD4+T cell	0.00704
CD15+ neutrophils from peripheral blood / monocyte-derived dendritic cells (24 hours)	0.00693
CD15+ neutrophils from peripheral blood / monocyte-derived dendritic cells (8 hours)	0.0119
CD15+ Neutrophils / CD19+, peripheral blood B cells, unstimulated	0.047
CD15+ Neutrophils /Acute HIV CD4+ T cell	0.0074
CD15+ Neutrophils /AcuteHIVCD8+T cell	0.0368
CD15+ Neutrophils /AcuteHIV CD8+T cell	0.0368
CD15+ Neutrophils /Chronic HIV CD4+T cell	0.0106
CD15+ Neutrophils /Chronic HIV CD8+T cell	0.0368
CD15+ Neutrophils /Non-progressor HIV CD4+T cell	0.0074
CD15+ Neutrophils /Non-progressor HIV CD8+T cell	0.0106
CD15+ Neutrophils /Uninfected CD8+T cell	0.0106
CD15+ Neutrophils / Intraepithelial CD4+ T effector memory cell	0.0234
CD15+ Neutrophils / Naive CD8+ T cell	0.0368
CD15+ Neutrophils / monocyte-derived dendritic cells (24 hours)	0.00513
CD15+ Neutrophils / Myeloid Dendritic Cell	0.0195
CD15+ Neutrophils / Mature NKcell CD56-CD16+CD3-	0.0298
CD15+ Neutrophils / NK 24hours	0.0459
CD15+ Neutrophils / NK cell 8 hours	0.00883
CD15+ Neutrophils / Resting NK cell cell	0.0147
CD15+ Neutrophils / BloodCD4Temcel	0.000141
CD15+ Neutrophils / Naive CD4+T-cell	0.000141
CD15+ Neutrophils / CD4+ T cells peripheral blood	0.000141
CD15+ Neutrophils / CD4+ T cells blood breast cancer	0.000141
CD15+ Neutrophils / CD45RA-CD4+ T cell	0.000141
CD15+ Neutrophils / CD45RA-CD4+ T cell	0.000141
Neutrophils unstimulatedCD19+, peripheral blood B cells, unstimulated	0.0156
Neutrophils unstimulated/ CD19+B-cells from peripheral blood	0.0359
Neutrophils unstimulated / Pro B cell	0.0302
Neutrophils unstimulated /Acute HIV CD4+ T cell	0.0074
Neutrophils unstimulated /AcuteHIVCD8+T cell	0.0292
Neutrophils unstimulated /AcuteHIV CD8+T cell	0.0292
Neutrophils unstimulated /Chronic HIV CD4+T cell	0.0106
Neutrophils unstimulated /Chronic HIV CD8+T cell	0.0292
Neutrophils unstimulated /Non-progressor HIV CD4+T cell	0.0074
Neutrophils unstimulated /Non-progressor HIV CD8+T cell	0.0106
Neutrophils unstimulated /Uninfected CD8+T cell	0.0106
Neutrophils unstimulated / Intraepithelial CD4+ T effector memory cell	0.0234
Neutrophils unstimulated / Naive CD8+ T cell	0.0292
Neutrophils unstimulated / PD-1low CD8+ CD3+T cell	0.0292
Neutrophils unstimulated / Mature NKcell CD56+CD16+CD3-	0.035
Neutrophils unstimulated / NK cell 2 hours	0.035
Neutrophils unstimulated / NK 24hours	0.0166
Neutrophils unstimulated / NK cell 8 hours	0.00555
Neutrophils unstimulated / Resting NK cell cell	0.0147
Neutrophils unstimulated / BloodCD4Temcel	0.0142
Neutrophils unstimulated / Naive CD4+T-cell	0.0142
Neutrophils unstimulated / CD4+ T cells peripheral blood	0.0142
Neutrophils unstimulated / CD4+ T cells blood breast cancer	0.0142
Neutrophils unstimulated / CD45RA-CD4+ T cell	0.0142
Neutrophils unstimulated / CD45RA-CD4+ T cell	0.0142
Neutrophils / CD19+, peripheral blood B cells, unstimulated	0.0429
Neutrophils / Pro B cell	0.0353
Neutrophils /Acute HIV CD4+ T cell	0.0106
Neutrophils /Chronic HIV CD4+T cell	0.0074
Neutrophils /Chronic HIV CD8+T cell	0.0269
Neutrophils / Myeloid Dendritic Cell	0.0172
Neutrophils / NKcell CD56-CD16-CD3-	0.0223
Neutrophils / NK 24hours	0.0491
Neutrophils / Resting NK cell cell	0.0109
Neutrophils / CD19+, peripheral blood B cells, unstimulated	0.0487
Neutrophils / Pro B cell	0.0468
Neutrophils /Acute HIV CD4+ T cell	0.0074
Neutrophils /AcuteHIV CD8+T cell	0.0269
Neutrophils /Chronic HIV CD4+T cell	0.0074
Neutrophils /Chronic HIV CD8+T cell	0.0269
Neutrophils /Non-progressor HIV CD4+T cell	0.0074
Neutrophils /Non-progressor HIV CD8+T cell	0.0074
Neutrophils /Uninfected CD8+T cell	0.0074
Neutrophils / monocyte-derived dendritic cells (24 hours)	0.00792
Neutrophils / Myeloid Dendritic Cell	0.00822
Neutrophils / Mature NKcell CD56-CD16+CD3-	0.0304
Neutrophils / Mature NKcell CD56+CD16+CD3-	0.0261
Neutrophils / NK 24hours	0.0261
Neutrophils / NK cell 8 hours	0.00554
Neutrophils / Resting NK cell cell	0.0341
Neutrophils / Chronic HIV CD4+T cell	0.0356
Neutrophils / CD4+ T cells blood breast cancer	0.00772
Neutrophils / CD45RA-CD4+ T cell	0.00772
Neutrophils / CD45RA-CD4+ T cell	0.00772
Neutrophils / CD19+, peripheral blood B cells, unstimulated	0.0335
Neutrophils /Chronic HIV CD4+T cell	0.0183
CD14+ monocytes from peripheral blood / CD19+, peripheral blood B cells, unstimulated	0.00389
CD14+ monocytes from peripheral blood / Early B-cell	0.0241
CD14+ monocytes from peripheral blood / Pro B cell	0.00462
CD14+ monocytes from peripheral blood /Acute HIV CD4+ T cell	0.00677
CD14+ monocytes from peripheral blood /AcuteHIV CD8+T cell	0.00826
CD14+ monocytes from peripheral blood /Chronic HIV CD4+T cell	0.0106
CD14+ monocytes from peripheral blood /Chronic HIV CD8+T cell	0.00826
CD14+ monocytes from peripheral blood /Non-progressor HIV CD4+T cell	0.00677
CD14+ monocytes from peripheral blood /Non-progressor HIV CD8+T cell	0.0106
CD14+ monocytes from peripheral blood /Uninfected CD8+T cell	0.0106
CD14+ monocytes from peripheral blood / Intraepithelial CD4+ T effector memory cell	0.0088
CD14+ monocytes from peripheral blood / Naive CD8+ T cell	0.00826
CD14+ monocytes from peripheral blood / monocyte-derived dendritic cells (8 hours)	0.0472
CD14+ monocytes from peripheral blood / CD123+ plasmacytoid dendritic cells	0.0436
CD14+ monocytes from peripheral blood / Plasmacytoid Dendritic Cell	0.00154
CD14+ monocytes from peripheral blood / NKcell CD56-CD16-CD3-	0.0371
CD14+ monocytes from peripheral blood / Mature NKcell CD56-CD16+CD3-	0.0352
CD14+ monocytes from peripheral blood / Mature NKcell CD56+CD16+CD3-	0.014
CD14+ monocytes from peripheral blood / NK 24hours	0.022
CD14+ monocytes from peripheral blood / NK cell 8 hours	0.023
CD14+ monocytes from peripheral blood / Resting NK cell cell	0.0258
Common myeloid progenitors / CD19+, peripheral blood B cells, unstimulated	0.0093
Common myeloid progenitors / Pro B cell	0.00317
Common myeloid progenitors /Chronic HIV CD4+T cell	0.0106
Common myeloid progenitors / monocyte-derived dendritic cells (24 hours)	0.00949
Common myeloid progenitors / monocyte-derived dendritic cells (8 hours)	0.0492
Colony Forming Unit-Monocyte / CD19+, peripheral blood B cells, unstimulated	0.00389
Colony Forming Unit-Monocyte / CD19+ B cells from healthy donor	0.021
Colony Forming Unit-Monocyte / Pro B cell	0.0427
Colony Forming Unit-Monocyte /Acute HIV CD4+ T cell	0.00704
Colony Forming Unit-Monocyte /AcuteHIVCD8+T cell	0.00826
Colony Forming Unit-Monocyte /AcuteHIV CD8+T cell	0.00826
Colony Forming Unit-Monocyte /Chronic HIV CD4+T cell	0.0104
Colony Forming Unit-Monocyte /Chronic HIV CD8+T cell	0.00826
Colony Forming Unit-Monocyte /Non-progressor HIV CD4+T cell	0.00704
Colony Forming Unit-Monocyte /Non-progressor HIV CD8+T cell	0.0104
Colony Forming Unit-Monocyte /Uninfected CD8+T cell	0.0104
Colony Forming Unit-Monocyte / Intraepithelial CD4+ T effector memory cell	0.00627
Colony Forming Unit-Monocyte / Naive CD8+ T cell	0.00826
Colony Forming Unit-Monocyte / monocyte-derived dendritic cells (24 hours)	0.0156
Colony Forming Unit-Monocyte / monocyte-derived dendritic cells (8 hours)	0.0294
Colony Forming Unit-Monocyte / Myeloid Dendritic Cell	0.0322
Colony Forming Unit-Monocyte / Plasmacytoid Dendritic Cell	0.00557
Colony Forming Unit-Monocyte / NKcell CD56-CD16-CD3-	0.0371
Colony Forming Unit-Monocyte / Mature NKcell CD56-CD16+CD3-	0.0382
Colony Forming Unit-Monocyte / Mature NKcell CD56+CD16+CD3-	0.00968
Colony Forming Unit-Monocyte / NK cell 2 hours	0.00968
Colony Forming Unit-Monocyte / NK 24hours	0.0197
Colony Forming Unit-Monocyte / NK cell 8 hours	0.0173
Colony Forming Unit-Monocyte / Resting NK cell cell	0.014
Colony Forming Unit-Monocyte / BloodCD4Temcel	0.0364
Colony Forming Unit-Monocyte / Naive CD4+T-cell	0.0364
Colony Forming Unit-Monocyte / CD4+ T cells peripheral blood	0.0364
Colony Forming Unit-Monocyte / CD4+ T cells blood breast cancer	0.0364
Colony Forming Unit-Monocyte / CD45RA-CD4+ T cell	0.0364
Colony Forming Unit-Monocyte / CD45RA-CD4+ T cell	0.0364
Colony Forming Unit-Monocyte / CD4+ T breast cancer TIL	0.048
Common myeloid progenitor / CD19+B-cells from peripheral blood	0.037
Common myeloid progenitor /Acute HIV CD4+ T cell	0.0074
Common myeloid progenitor /AcuteHIVCD8+T cell	0.0087
Common myeloid progenitor /AcuteHIV CD8+T cell	0.0087
Common myeloid progenitor /Chronic HIV CD4+T cell	0.0122
Common myeloid progenitor /Chronic HIV CD8+T cell	0.0087
Common myeloid progenitor /Non-progressor HIV CD4+T cell	0.0074
Common myeloid progenitor /Non-progressor HIV CD8+T cell	0.0122
Common myeloid progenitor /Uninfected CD8+T cell	0.0122
Common myeloid progenitor / Intraepithelial CD4+ T effector memory cell	0.0313
Common myeloid progenitor / NaiveCD8+CD3+T cell	0.0087
Common myeloid progenitor / Naive CD8+ T cell	0.0087
Common myeloid progenitor / PD-1low CD8+ CD3+T cell	0.0087
Common myeloid progenitor / monocyte-derived dendritic cells (2 hours)	0.0431
Common myeloid progenitor / monocyte-derived dendritic cells (4 hours)	0.0495
Common myeloid progenitor / Myeloid Dendritic Cell	0.00831
Common myeloid progenitor / Plasmacytoid Dendritic Cell	0.0399
Common myeloid progenitor / Colony Forming Unit-Granulocyte	0.0051
Common myeloid progenitor / NKcell CD56-CD16-CD3-	0.0334
Common myeloid progenitor / Mature NKcell CD56+CD16+CD3-	0.0235
Common myeloid progenitor / NK cell 2 hours	0.0235
Common myeloid progenitor / NK 24hours	0.0318
Common myeloid progenitor / NK cell 8 hours	0.026
Common myeloid progenitor / Resting NK cell cell	0.0157
Common myeloid progenitor / BloodCD4Temcel	0.0442
Common myeloid progenitor / Naive CD4+T-cell	0.0442
Common myeloid progenitor / CD4+ T cells peripheral blood	0.0442
Common myeloid progenitor / CD4+ T cells blood breast cancer	0.0442
Common myeloid progenitor / CD45RA-CD4+ T cell	0.0442
Common myeloid progenitor / CD45RA-CD4+ T cell	0.0442
decoy receptor 3-treated monocyte-derived macrophages / CD19+, peripheral blood B cells, unstimulated	0.005
decoy receptor 3-treated monocyte-derived macrophages / CD19+ B cells from healthy donor	0.0315
decoy receptor 3-treated monocyte-derived macrophages/ CD19+B-cells from peripheral blood	0.0137
decoy receptor 3-treated monocyte-derived macrophages / Pro B cell	0.0172
decoy receptor 3-treated monocyte-derived macrophages /Acute HIV CD4+ T cell	0.0088
decoy receptor 3-treated monocyte-derived macrophages /AcuteHIVCD8+T cell	0.0289
decoy receptor 3-treated monocyte-derived macrophages /AcuteHIV CD8+T cell	0.0289
decoy receptor 3-treated monocyte-derived macrophages /Chronic HIV CD4+T cell	0.0106
decoy receptor 3-treated monocyte-derived macrophages /Chronic HIV CD8+T cell	0.0289
decoy receptor 3-treated monocyte-derived macrophages /Non-progressor HIV CD4+T cell	0.0088
decoy receptor 3-treated monocyte-derived macrophages /Non-progressor HIV CD8+T cell	0.0106
decoy receptor 3-treated monocyte-derived macrophages /Uninfected CD8+T cell	0.0106
decoy receptor 3-treated monocyte-derived macrophages / Intraepithelial CD4+ T effector memory cell	0.00826
decoy receptor 3-treated monocyte-derived macrophages / NaiveCD8+CD3+T cell	0.0289
decoy receptor 3-treated monocyte-derived macrophages / Naive CD8+ T cell	0.0289
decoy receptor 3-treated monocyte-derived macrophages / PD-1low CD8+ CD3+T cell	0.0289
decoy receptor 3-treated monocyte-derived macrophages / monocyte-derived dendritic cells (24 hours)	0.000881
decoy receptor 3-treated monocyte-derived macrophages / monocyte-derived dendritic cells (2 hours)	0.0169
decoy receptor 3-treated monocyte-derived macrophages / monocyte-derived dendritic cells (4 hours)	0.0356
decoy receptor 3-treated monocyte-derived macrophages / monocyte-derived dendritic cells (8 hours)	0.0169
decoy receptor 3-treated monocyte-derived macrophages / Myeloid Dendritic Cell	0.00841
decoy receptor 3-treated monocyte-derived macrophages / CD123+ plasmacytoid dendritic cells	0.0142
decoy receptor 3-treated monocyte-derived macrophages / Plasmacytoid Dendritic Cell	0.00125
decoy receptor 3-treated monocyte-derived macrophages / Mature NKcell CD56-CD16+CD3-	0.0151
decoy receptor 3-treated monocyte-derived macrophages / Mature NKcell CD56+CD16+CD3-	0.0184
decoy receptor 3-treated monocyte-derived macrophages / NK cell 2 hours	0.0184
decoy receptor 3-treated monocyte-derived macrophages / NK 24hours	0.0248
decoy receptor 3-treated monocyte-derived macrophages / NK cell 8 hours	0.00682
decoy receptor 3-treated monocyte-derived macrophages / Resting NK cell cell	0.0498
decoy receptor 3-treated monocyte-derived macrophages / BloodCD4Temcel	0.0106
decoy receptor 3-treated monocyte-derived macrophages / Chronic HIV CD4+T cell	0.033
decoy receptor 3-treated monocyte-derived macrophages / Non-progressor HIV CD4+T cell	0.033
decoy receptor 3-treated monocyte-derived macrophages / Naive CD4+T-cell	0.0106
decoy receptor 3-treated monocyte-derived macrophages / CD4+ T cells peripheral blood	0.0106
decoy receptor 3-treated monocyte-derived macrophages / CD4+ T cells blood breast cancer	0.0106
decoy receptor 3-treated monocyte-derived macrophages / CD45RA-CD4+ T cell	0.0106
decoy receptor 3-treated monocyte-derived macrophages / CD45RA-CD4+ T cell	0.0106
Early Promyelocytes / CD19+, peripheral blood B cells, unstimulated	0.0136
Early Promyelocytes / CD19+ B cells from healthy donor	0.00605
Early Promyelocytes/ CD19+B-cells from peripheral blood	0.0109
Early Promyelocytes/ Early B-cell	0.0147
Early Promyelocytes / Mature B cell able to class switch	0.0343
Early Promyelocytes / MatureB-cell class switched	0.0416
Early Promyelocytes / Mature B cells	0.0135
Early Promyelocytes / Pro B cell	0.0135
Early Promyelocytes /Acute HIV CD4+ T cell	0.00526
Early Promyelocytes /AcuteHIVCD8+T cell	0.0234
Early Promyelocytes /AcuteHIV CD8+T cell	0.0234
Early Promyelocytes /Chronic HIV CD4+T cell	0.0074
Early Promyelocytes /Chronic HIV CD8+T cell	0.0234
Early Promyelocytes /Non-progressor HIV CD4+T cell	0.00526
Early Promyelocytes /Non-progressor HIV CD8+T cell	0.0074
Early Promyelocytes /Uninfected CD8+T cell	0.0074
Early Promyelocytes / Intraepithelial CD4+ T effector memory cell	0.0289
Early Promyelocytes / Naive CD8+ T cell	0.0234
Early Promyelocytes / PD-1low CD8+ CD3+T cell	0.0234
Early Promyelocytes / monocyte-derived dendritic cells (24 hours)	0.00478
Early Promyelocytes / monocyte-derived dendritic cells (2 hours)	0.00539
Early Promyelocytes / monocyte-derived dendritic cells (4 hours)	0.0148
Early Promyelocytes / monocyte-derived dendritic cells (8 hours)	0.0255
Early Promyelocytes / CD123+ plasmacytoid dendritic cells	0.0369
Early Promyelocytes / Plasmacytoid Dendritic Cell	0.00376
Early Promyelocytes / NKcell CD56-CD16-CD3-	0.0498
Early Promyelocytes / Mature NKcell CD56+CD16+CD3-	0.0189
Early Promyelocytes / NK cell 2 hours	0.0189
Early Promyelocytes / NK 24hours	0.0176
Early Promyelocytes / NK cell 8 hours	0.0358
Early Promyelocytes / Resting NK cell cell	0.0335
Early Promyelocytes / BloodCD4Temcel	0.0111
Early Promyelocytes / CD4+Central Memory Th1	0.0077
Early Promyelocytes / Acute HIV CD4+T cell	0.00119
Early Promyelocytes / Chronic HIV CD4+T cell	0.0056
Early Promyelocytes / Non-progressor HIV CD4+T cell	0.0056
Early Promyelocytes / Uninfected CD4+T cell	0.00119
Early Promyelocytes / Naive CD4+T-cell	0.0111
Early Promyelocytes / CD4+ T cells peripheral blood	0.0111
Early Promyelocytes / CD4+ T cells blood breast cancer	0.0111
Early Promyelocytes / CD45RA-CD4+ T cell	0.0111
Early Promyelocytes / CD45RA-CD4+ T cell	0.0111
Granulocyte Macrophage Progenitors / CD19+, peripheral blood B cells, unstimulated	0.00525
Granulocyte Macrophage Progenitors / Pro B cell	0.0168
Granulocyte Macrophage Progenitors / monocyte-derived dendritic cells (24 hours)	0.000244
Granulocyte Macrophage Progenitors / monocyte-derived dendritic cells (8 hours)	0.00412
Granulocyte Macrophage Progenitors / Eosinophils	0.022
Granulocyte Macrophage Progenitors / Neutrophils LPS	0.0481
Granulocyte Macrophage Progenitors / cord blood-derived mast cells	0.0427
Granulocyte Macrophage Progenitors / Uninfected CD4+T cell	0.0142
The Hematopoietic System - Myeloid arm / CD19+, peripheral blood B cells, unstimulated	0.00317
The Hematopoietic System - Myeloid arm / Pro B cell	0.00462
The Hematopoietic System - Myeloid arm /Acute HIV CD4+ T cell	0.00704
The Hematopoietic System - Myeloid arm /Chronic HIV CD4+T cell	0.0106
The Hematopoietic System - Myeloid arm /Chronic HIV CD8+T cell	0.0074
The Hematopoietic System - Myeloid arm /Non-progressor HIV CD8+T cell	0.0106
The Hematopoietic System - Myeloid arm / monocyte-derived dendritic cells (24 hours)	0.00995
The Hematopoietic System - Myeloid arm / monocyte-derived dendritic cells (4 hours)	0.0411
The Hematopoietic System - Myeloid arm / Myeloid Dendritic Cell	0.0236
The Hematopoietic System - Myeloid arm / NKcell CD56-CD16-CD3-	0.0281
The Hematopoietic System - Myeloid arm / NK 24hours	0.0101
The Hematopoietic System - Myeloid arm / NK cell 8 hours	0.00628
The Hematopoietic System - Myeloid arm / Resting NK cell cell	0.00746
HSC myeloid arm / Pro B cell	0.00583
HSC myeloid arm / Uninfected CD4+T cell	0.0056
Late Promyelocytes / CD19+, peripheral blood B cells, unstimulated	0.0157
Late Promyelocytes / CD19+ B cells from healthy donor	0.0106
Late Promyelocytes/ Early B-cell	0.0188
Late Promyelocytes / Pro B cell	0.00819
Late Promyelocytes /Acute HIV CD4+ T cell	0.0088
Late Promyelocytes /AcuteHIVCD8+T cell	0.00826
Late Promyelocytes /AcuteHIV CD8+T cell	0.00826
Late Promyelocytes /Chronic HIV CD4+T cell	0.0122
Late Promyelocytes /Chronic HIV CD8+T cell	0.00826
Late Promyelocytes /Non-progressor HIV CD4+T cell	0.0088
Late Promyelocytes /Non-progressor HIV CD8+T cell	0.0122
Late Promyelocytes /Uninfected CD8+T cell	0.0122
Late Promyelocytes / Intraepithelial CD4+ T effector memory cell	0.0313
Late Promyelocytes / Naive CD8+ T cell	0.00826
Late Promyelocytes / monocyte-derived dendritic cells (24 hours)	0.00502
Late Promyelocytes / monocyte-derived dendritic cells (2 hours)	0.0117
Late Promyelocytes / monocyte-derived dendritic cells (8 hours)	0.0328
Late Promyelocytes / Myeloid Dendritic Cell	0.0428
Late Promyelocytes / Plasmacytoid Dendritic Cell	0.0299
Late Promyelocytes / Mature NKcell CD56+CD16+CD3-	0.0176
Late Promyelocytes / NK cell 2 hours	0.0176
Late Promyelocytes / NK 24hours	0.049
Late Promyelocytes / NK cell 8 hours	0.0258
Late Promyelocytes / Resting NK cell cell	0.0184
Late Promyelocytes / BloodCD4Temcel	0.0137
Late Promyelocytes / Chronic HIV CD4+T cell	0.00948
Late Promyelocytes / CD4+ T cells peripheral blood	0.0137
Late Promyelocytes / CD4+ T cells blood breast cancer	0.0137
Late Promyelocytes / CD45RA-CD4+ T cell	0.0137
Late Promyelocytes / CD45RA-CD4+ T cell	0.0137
Macrophageat 7 days / CD19+, peripheral blood B cells, unstimulated	0.00882
Macrophageat 7 days / CD19+ B cells from healthy donor	0.00129
Macrophageat 7 days/ CD19+B-cells from peripheral blood	0.00242
Macrophageat 7 days/ Early B-cell	0.00702
Macrophageat 7 days / Mature B cell able to class switch	0.0172
Macrophageat 7 days_MatureB-cell class switched	0.0453
Macrophageat 7 days / Mature B cells	0.0129
Macrophageat 7 days / Pro B cell	0.0125
Macrophageat 7 days /Acute HIV CD4+ T cell	0.00526
Macrophageat 7 days /AcuteHIVCD8+T cell	0.0074
Macrophageat 7 days /AcuteHIV CD8+T cell	0.0074
Macrophageat 7 days /Chronic HIV CD4+T cell	0.00704
Macrophageat 7 days /Chronic HIV CD8+T cell	0.0074
Macrophageat 7 days /Non-progressor HIV CD4+T cell	0.00526
Macrophageat 7 days /Non-progressor HIV CD8+T cell	0.00704
Macrophageat 7 days /Uninfected CD8+T cell	0.00704
Macrophageat 7 days / Intraepithelial CD4+ T effector memory cell	0.0088
Macrophageat 7 days / Naive CD8+ T cell	0.0074
Macrophageat 7 days / PD-1low CD8+ CD3+T cell	0.0074
Macrophageat 7 days / monocyte-derived dendritic cells (24 hours)	0.00491
Macrophageat 7 days / monocyte-derived dendritic cells (2 hours)	0.000552
Macrophageat 7 days / monocyte-derived dendritic cells (4 hours)	0.0429
Macrophageat 7 days / monocyte-derived dendritic cells (8 hours)	0.0115
Macrophageat 7 days / Myeloid Dendritic Cell	0.05
Macrophageat 7 days / CD123+ plasmacytoid dendritic cells	0.0184
Macrophageat 7 days / Plasmacytoid Dendritic Cell	0.0179
Macrophageat 7 days / Basophils	0.00235
Macrophageat 7 days / Neutrophils LPS	0.0192
Macrophageat 7 days / cord blood-derived mast cells	0.048
Macrophageat 7 days / Cordblood-derivedmasT cell s_IgE	0.048
Macrophageat 7 days / NKcell CD56-CD16-CD3-	0.0184
Macrophageat 7 days / Mature NKcell CD56-CD16+CD3-	0.00838
Macrophageat 7 days / Mature NKcell CD56+CD16+CD3-	0.014
Macrophageat 7 days / NK cell 2 hours	0.014
Macrophageat 7 days / NK 24hours	0.014
Macrophageat 7 days / NK cell 8 hours	0.00628
Macrophageat 7 days / Resting NK cell cell	0.00976
Macrophageat 7 days / BloodCD4Temcel	0.00783
Macrophageat 7 days / CD4+Central Memory Th1	0.0231
Macrophageat 7 days / Acute HIV CD4+T cell	0.00961
Macrophageat 7 days / Chronic HIV CD4+T cell	0.0101
Macrophageat 7 days / Non-progressor HIV CD4+T cell	0.0101
Macrophageat 7 days / Uninfected CD4+T cell	0.00961
Macrophageat 7 days / Naive CD4+T-cell	0.00783
Macrophageat 7 days / CD4+ T cells peripheral blood	0.00783
Macrophageat 7 days / CD4+ T cells blood breast cancer	0.00783
Macrophageat 7 days / CD45RA-CD4+ T cell	0.00783
Macrophageat 7 days / CD45RA-CD4+ T cell	0.00783
Macrophageat 7 days / CD4+CentralMemory_Th2	0.0263
Macrophages LPS / CD19+, peripheral blood B cells, unstimulated	0.00317
Macrophages LPS / Pro B cell	0.0104
Macrophages LPS /Acute HIV CD4+ T cell	0.00704
Macrophages LPS /Chronic HIV CD4+T cell	0.0104
Macrophages LPS /Chronic HIV CD8+T cell	0.0104
Macrophages LPS / monocyte-derived dendritic cells (24 hours)	0.0156
Macrophages LPS / Myeloid Dendritic Cell	0.0483
Macrophages LPS / NKcell CD56-CD16-CD3-	0.0371
Macrophages LPS / NK 24hours	0.00968
Macrophages LPS / Resting NK cell cell	0.00964
Megakaryocyte-Erythroid Progenitors / CD19+, peripheral blood B cells, unstimulated	0.0022
Megakaryocyte-Erythroid Progenitors / CD19+ B cells from healthy donor	0.000917
Megakaryocyte-Erythroid Progenitors/ CD19+B-cells from peripheral blood	0.00317
Megakaryocyte-Erythroid Progenitors/ Early B-cell	0.00895
Megakaryocyte-Erythroid Progenitors / Pro B cell	0.0131
Megakaryocyte-Erythroid Progenitors /Acute HIV CD4+ T cell	0.00627
Megakaryocyte-Erythroid Progenitors /AcuteHIVCD8+T cell	0.0289
Megakaryocyte-Erythroid Progenitors /AcuteHIV CD8+T cell	0.0289
Megakaryocyte-Erythroid Progenitors /Chronic HIV CD4+T cell	0.0106
Megakaryocyte-Erythroid Progenitors /Chronic HIV CD8+T cell	0.0289
Megakaryocyte-Erythroid Progenitors /Non-progressor HIV CD4+T cell	0.00627
Megakaryocyte-Erythroid Progenitors /Non-progressor HIV CD8+T cell	0.0106
Megakaryocyte-Erythroid Progenitors /Uninfected CD8+T cell	0.0106
Megakaryocyte-Erythroid Progenitors / Intraepithelial CD4+ T effector memory cell	0.0234
Megakaryocyte-Erythroid Progenitors / NaiveCD8+CD3+T cell	0.0289
Megakaryocyte-Erythroid Progenitors / Naive CD8+ T cell	0.0289
Megakaryocyte-Erythroid Progenitors / PD-1low CD8+ CD3+T cell	0.0289
Megakaryocyte-Erythroid Progenitors / monocyte-derived dendritic cells (24 hours)	0.0456
Megakaryocyte-Erythroid Progenitors / monocyte-derived dendritic cells (2 hours)	0.000265
Megakaryocyte-Erythroid Progenitors / monocyte-derived dendritic cells (8 hours)	0.0183
Megakaryocyte-Erythroid Progenitors / Myeloid Dendritic Cell	0.029
Megakaryocyte-Erythroid Progenitors / Plasmacytoid Dendritic Cell	0.00435
Megakaryocyte-Erythroid Progenitors / Mature NKcell CD56-CD16+CD3-	0.0221
Megakaryocyte-Erythroid Progenitors / Mature NKcell CD56+CD16+CD3-	0.0147
Megakaryocyte-Erythroid Progenitors / NK cell 2 hours	0.0147
Megakaryocyte-Erythroid Progenitors / NK 24hours	0.0101
Megakaryocyte-Erythroid Progenitors / NK cell 8 hours	0.046
Megakaryocyte-Erythroid Progenitors / Resting NK cell cell	0.0101
Megakaryocyte-Erythroid Progenitors / BloodCD4Temcel	0.0377
Megakaryocyte-Erythroid Progenitors / Naive CD4+T-cell	0.0377
Megakaryocyte-Erythroid Progenitors / CD4+ T cells peripheral blood	0.0377
Megakaryocyte-Erythroid Progenitors / CD4+ T cells blood breast cancer	0.0377
Megakaryocyte-Erythroid Progenitors / CD45RA-CD4+ T cell	0.0377
Megakaryocyte-Erythroid Progenitors / CD45RA-CD4+ T cell	0.0377
Metamyelocytes / CD19+, peripheral blood B cells, unstimulated	0.001
Metamyelocytes / CD19+ B cells from healthy donor	0.00776
Metamyelocytes / Mature B cell able to class switch	0.0205
Metamyelocytes / Pro B cell	0.0266
Metamyelocytes /Acute HIV CD4+ T cell	0.0088
Metamyelocytes /AcuteHIVCD8+T cell	0.0088
Metamyelocytes /AcuteHIV CD8+T cell	0.0088
Metamyelocytes /Chronic HIV CD4+T cell	0.0106
Metamyelocytes /Chronic HIV CD8+T cell	0.0088
Metamyelocytes /Non-progressor HIV CD4+T cell	0.0088
Metamyelocytes /Non-progressor HIV CD8+T cell	0.0106
Metamyelocytes /Uninfected CD8+T cell	0.0106
Metamyelocytes / Intraepithelial CD4+ T effector memory cell	0.0088
Metamyelocytes / Naive CD8+ T cell	0.0088
Metamyelocytes / monocyte-derived dendritic cells (24 hours)	0.00259
Metamyelocytes / monocyte-derived dendritic cells (2 hours)	8.39e-05
Metamyelocytes / monocyte-derived dendritic cells (4 hours)	0.00803
Metamyelocytes / monocyte-derived dendritic cells (8 hours)	0.0253
Metamyelocytes / Myeloid Dendritic Cell	0.0218
Metamyelocytes / CD123+ plasmacytoid dendritic cells	0.00448
Metamyelocytes / Plasmacytoid Dendritic Cell	0.000685
Metamyelocytes / Mature NKcell CD56-CD16+CD3-	0.0281
Metamyelocytes / Mature NKcell CD56+CD16+CD3-	0.0216
Metamyelocytes / NK cell 2 hours	0.0216
Metamyelocytes / NK 24hours	0.0432
Metamyelocytes / NK cell 8 hours	0.0236
Metamyelocytes / Resting NK cell cell	0.00894
Metamyelocytes / Chronic HIV CD4+T cell	0.0477
Metamyelocytes / CD4+ T cells peripheral blood	0.0156
Metamyelocytes / CD4+ T cells blood breast cancer	0.0156
Metamyelocytes / CD45RA-CD4+ T cell	0.0156
Metamyelocytes / CD45RA-CD4+ T cell	0.0156
Metamyelocytes / CD4+ T breast cancer TIL	0.032
Metamyelocytes / CD4+EffectorMemory_Th2	0.0237
Monocyte /Chronic HIV CD4+T cell	0.0074
Monocyte / monocyte-derived dendritic cells (24 hours)	0.0383
Monocyte / monocyte-derived dendritic cells (8 hours)	0.0133
Monocyte /Acute HIV CD4+ T cell	0.0088
Monocyte /AcuteHIVCD8+T cell	0.00627
Monocyte /AcuteHIV CD8+T cell	0.00627
Monocyte /Chronic HIV CD4+T cell	0.0104
Monocyte /Chronic HIV CD8+T cell	0.00627
Monocyte /Non-progressor HIV CD4+T cell	0.0088
Monocyte /Non-progressor HIV CD8+T cell	0.0104
Monocyte /Uninfected CD8+T cell	0.0104
Monocyte / Intraepithelial CD4+ T effector memory cell	0.0313
Monocyte / Naive CD8+ T cell	0.00627
Monocyte / monocyte-derived dendritic cells (24 hours)	0.000699
Monocyte / Mature NKcell CD56-CD16+CD3-	0.0342
Monocyte / Mature NKcell CD56+CD16+CD3-	0.0119
Monocyte / NK cell 2 hours	0.0119
Monocyte / NK 24hours	0.0119
Monocyte / NK cell 8 hours	0.0237
Monocyte / Resting NK cell cell	0.0236
Monocyte / Chronic HIV CD4+T cell	0.0294
Monocyte / Non-progressor HIV CD4+T cell	0.0294
Monocyte / Treg cells castration-resistant PCa	0.0452
Monocyte / Treg cells castration-resistant PCa	0.0452
Monocyte / Treg cells castration-resistant PCa	0.0452
Monocytes / CD19+, peripheral blood B cells, unstimulated	0.00389
Monocytes / CD19+ B cells from healthy donor	0.021
Monocytes / Pro B cell	0.0427
Monocytes /Acute HIV CD4+ T cell	0.00704
Monocytes /AcuteHIVCD8+T cell	0.00826
Monocytes /AcuteHIV CD8+T cell	0.00826
Monocytes /Chronic HIV CD4+T cell	0.0104
Monocytes /Chronic HIV CD8+T cell	0.00826
Monocytes /Non-progressor HIV CD4+T cell	0.00704
Monocytes /Non-progressor HIV CD8+T cell	0.0104
Monocytes /Uninfected CD8+T cell	0.0104
Monocytes / Intraepithelial CD4+ T effector memory cell	0.00627
Monocytes / Naive CD8+ T cell	0.00826
Monocytes / monocyte-derived dendritic cells (24 hours)	0.0156
Monocytes / monocyte-derived dendritic cells (8 hours)	0.0294
Monocytes / Myeloid Dendritic Cell	0.0322
Monocytes / Plasmacytoid Dendritic Cell	0.00557
Monocytes / NKcell CD56-CD16-CD3-	0.0371
Monocytes / Mature NKcell CD56-CD16+CD3-	0.0382
Monocytes / Mature NKcell CD56+CD16+CD3-	0.00968
Monocytes / NK cell 2 hours	0.00968
Monocytes / NK 24hours	0.0197
Monocytes / NK cell 8 hours	0.0173
Monocytes / Resting NK cell cell	0.014
Monocytes / BloodCD4Temcel	0.0364
Monocytes / Naive CD4+T-cell	0.0364
Monocytes / CD4+ T cells peripheral blood	0.0364
Monocytes / CD4+ T cells blood breast cancer	0.0364
Monocytes / CD45RA-CD4+ T cell	0.0364
Monocytes / CD45RA-CD4+ T cell	0.0364
Monocytes / CD4+ T breast cancer TIL	0.048
Monocytes /Acute HIV CD4+ T cell	0.00704
Monocytes /Chronic HIV CD4+T cell	0.0104
Monocytes /Chronic HIV CD8+T cell	0.0119
Monocytes / monocyte-derived dendritic cells (24 hours)	0.00446
Monocytes / monocyte-derived dendritic cells (8 hours)	0.00135
Monocytes / Myeloid Dendritic Cell	0.000375
Monocytes / NK 24hours	0.0271
Monocytes / CD19+, peripheral blood B cells, unstimulated	0.00472
Monocytes / CD19+ B cells from healthy donor	0.00472
Monocytes/ Early B-cell	0.0481
Monocytes / Mature B cells	0.0481
Monocytes / Pro B cell	0.0128
Monocytes /Acute HIV CD4+ T cell	0.00976
Monocytes /AcuteHIVCD8+T cell	0.00826
Monocytes /AcuteHIV CD8+T cell	0.00826
Monocytes /Chronic HIV CD4+T cell	0.0074
Monocytes /Chronic HIV CD8+T cell	0.00826
Monocytes /Non-progressor HIV CD4+T cell	0.00976
Monocytes /Non-progressor HIV CD8+T cell	0.0074
Monocytes /Uninfected CD8+T cell	0.0074
Monocytes / Intraepithelial CD4+ T effector memory cell	0.0088
Monocytes / Naive CD8+ T cell	0.00826
Monocytes / PD-1low CD8+ CD3+T cell	0.00826
Monocytes / monocyte-derived dendritic cells (24 hours)	0.0103
Monocytes / monocyte-derived dendritic cells (2 hours)	0.0212
Monocytes / monocyte-derived dendritic cells (8 hours)	0.00285
Monocytes / Myeloid Dendritic Cell	0.0246
Monocytes / CD123+ plasmacytoid dendritic cells	0.0173
Monocytes / Plasmacytoid Dendritic Cell	0.0112
Monocytes / NKcell CD56-CD16-CD3-	0.0199
Monocytes / Mature NKcell CD56-CD16+CD3-	0.0278
Monocytes / Mature NKcell CD56+CD16+CD3-	0.00682
Monocytes / NK cell 2 hours	0.00682
Monocytes / NK 24hours	0.00855
Monocytes / NK cell 8 hours	0.00618
Monocytes / Resting NK cell cell	0.00682
Monocytes / BloodCD4Temcel	0.00708
Monocytes / CD4+Central Memory Th1	0.0186
Monocytes / Acute HIV CD4+T cell	0.0207
Monocytes / Chronic HIV CD4+T cell	0.0387
Monocytes / Non-progressor HIV CD4+T cell	0.0387
Monocytes / Uninfected CD4+T cell	0.0207
Monocytes / Naive CD4+T-cell	0.00708
Monocytes / CD4+ T cells peripheral blood	0.00708
Monocytes / CD4+ T cells blood breast cancer	0.00708
Monocytes / CD45RA-CD4+ T cell	0.00708
Monocytes / CD45RA-CD4+ T cell	0.00708
Monocytes / CD4+CentralMemory_Th2	0.00894
Multipotent Progenitors / CD19+, peripheral blood B cells, unstimulated	0.00317
Multipotent Progenitors / CD19+ B cells from healthy donor	0.021
Multipotent Progenitors/ CD19+B-cells from peripheral blood	0.0112
Multipotent Progenitors/ Early B-cell	0.024
Multipotent Progenitors / Mature B cells	0.021
Multipotent Progenitors / Pro B cell	0.0131
Multipotent Progenitors /Acute HIV CD4+ T cell	0.0074
Multipotent Progenitors /AcuteHIVCD8+T cell	0.00826
Multipotent Progenitors /AcuteHIV CD8+T cell	0.00826
Multipotent Progenitors /Chronic HIV CD4+T cell	0.00704
Multipotent Progenitors /Chronic HIV CD8+T cell	0.00826
Multipotent Progenitors /Non-progressor HIV CD4+T cell	0.0074
Multipotent Progenitors /Non-progressor HIV CD8+T cell	0.00704
Multipotent Progenitors /Uninfected CD8+T cell	0.00704
Multipotent Progenitors / Intraepithelial CD4+ T effector memory cell	0.00627
Multipotent Progenitors / NaiveCD8+CD3+T cell	0.00826
Multipotent Progenitors / Naive CD8+ T cell	0.00826
Multipotent Progenitors / PD-1low CD8+ CD3+T cell	0.00826
Multipotent Progenitors / monocyte-derived dendritic cells (24 hours)	0.0336
Multipotent Progenitors / monocyte-derived dendritic cells (2 hours)	0.0169
Multipotent Progenitors / monocyte-derived dendritic cells (4 hours)	0.0287
Multipotent Progenitors / monocyte-derived dendritic cells (8 hours)	0.0198
Multipotent Progenitors / Myeloid Dendritic Cell	0.00841
Multipotent Progenitors / Plasmacytoid Dendritic Cell	0.00225
Multipotent Progenitors / NKcell CD56-CD16-CD3-	0.0281
Multipotent Progenitors / Mature NKcell CD56-CD16+CD3-	0.0151
Multipotent Progenitors / Mature NKcell CD56+CD16+CD3-	0.0184
Multipotent Progenitors / NK cell 2 hours	0.0184
Multipotent Progenitors / NK 24hours	0.0101
Multipotent Progenitors / NK cell 8 hours	0.024
Multipotent Progenitors / Resting NK cell cell	0.00746
Multipotent Progenitors / Chronic HIV CD4+T cell	0.0128
Multipotent Progenitors / Non-progressor HIV CD4+T cell	0.0128
Myelocytes /Chronic HIV CD4+T cell	0.0074
Myelocytes / Resting NK cell cell	0.0352
Primary human monocytes from healthy control / CD19+, peripheral blood B cells, unstimulated	0.0436
Primary human monocytes from healthy control /Acute HIV CD4+ T cell	0.00627
Primary human monocytes from healthy control /AcuteHIVCD8+T cell	0.00948
Primary human monocytes from healthy control /AcuteHIV CD8+T cell	0.00948
Primary human monocytes from healthy control /Chronic HIV CD4+T cell	0.0074
Primary human monocytes from healthy control /Chronic HIV CD8+T cell	0.00948
Primary human monocytes from healthy control /Non-progressor HIV CD4+T cell	0.00627
Primary human monocytes from healthy control /Non-progressor HIV CD8+T cell	0.0074
Primary human monocytes from healthy control /Uninfected CD8+T cell	0.0074
Primary human monocytes from healthy control / Intraepithelial CD4+ T effector memory cell	0.0088
Primary human monocytes from healthy control / Naive CD8+ T cell	0.00948
Primary human monocytes from healthy control / PD-1low CD8+ CD3+T cell	0.00948
Primary human monocytes from healthy control / monocyte-derived dendritic cells (24 hours)	0.00427
Primary human monocytes from healthy control / monocyte-derived dendritic cells (2 hours)	0.0165
Primary human monocytes from healthy control / monocyte-derived dendritic cells (8 hours)	0.0212
Primary human monocytes from healthy control / CD123+ plasmacytoid dendritic cells	0.0439
Primary human monocytes from healthy control / Plasmacytoid Dendritic Cell	0.00575
Primary human monocytes from healthy control / NKcell CD56-CD16-CD3-	0.0397
Primary human monocytes from healthy control / Mature NKcell CD56-CD16+CD3-	0.0404
Primary human monocytes from healthy control / Mature NKcell CD56+CD16+CD3-	0.0397
Primary human monocytes from healthy control / NK cell 2 hours	0.0397
Primary human monocytes from healthy control / NK 24hours	0.031
Primary human monocytes from healthy control / NK cell 8 hours	0.0281
Primary human monocytes from healthy control / Resting NK cell cell	0.0397
Primary human monocytes from healthy control / Chronic HIV CD4+T cell	0.0123
Primary human monocytes from healthy control / Non-progressor HIV CD4+T cell	0.0123
Primary monocytes frompatient with tuberculosis / Pro B cell	0.0031
Primary monocytes frompatient with tuberculosis / monocyte-derived dendritic cells (24 hours)	0.000753
Mast_cells_cord blood-derived mast cells / HSC myeloid arm	0.0313
Mast_cells_Cordblood-derivedmasT cell s_IgE /Acute HIV CD4+ T cell	0.0182
Mast_cells_Cordblood-derivedmasT cell s_IgE /AcuteHIV CD8+T cell	0.0105
Mast_cells_Cordblood-derivedmasT cell s_IgE /Chronic HIV CD4+T cell	0.0151
Mast_cells_Cordblood-derivedmasT cell s_IgE /Chronic HIV CD8+T cell	0.0105
Mast_cells_Cordblood-derivedmasT cell s_IgE /Non-progressor HIV CD4+T cell	0.0182
Mast_cells_Cordblood-derivedmasT cell s_IgE /Non-progressor HIV CD8+T cell	0.0151
Mast_cells_Cordblood-derivedmasT cell s_IgE /Uninfected CD8+T cell	0.0151
Mast_cells_Cordblood-derivedmasT cell s_IgE / Granulocyte Macrophage Progenitors	0.0427
Mast_cells_Cordblood-derivedmasT cell s_IgE / HSC myeloid arm	0.0313
Mast_cells_Cordblood-derivedmasT cell s_IgE / FOXP3- CD25+ CD+ T cells	0.0231
NKcell CD56-CD16-CD3- /Acute HIV CD4+ T cell	0.000549
NKcell CD56-CD16-CD3- /Chronic HIV CD4+T cell	0.00947
NKcell CD56-CD16-CD3- /Chronic HIVCD8+T cell	0.0422
NKcell CD56-CD16-CD3- / Common myeloid progenitors	0.049
NKcell CD56-CD16-CD3- / HSC myeloid arm	0.0215
NKcell CD56-CD16-CD3- / Treg cells castration-resistant PCa	0.00408
Mature NKcell CD56-CD16+CD3- /Acute HIV CD4+ T cell	0.0314
Mature NKcell CD56-CD16+CD3- /Chronic HIV CD4+T cell	0.0426
Mature NKcell CD56-CD16+CD3- /Non-progressor HIV CD4+T cell	0.0314
Mature NKcell CD56-CD16+CD3- /Non-progressor HIV CD8+T cell	0.0426
Mature NKcell CD56-CD16+CD3- /Uninfected CD8+T cell	0.0426
Mature NKcell CD56-CD16+CD3- / monocyte-derived dendritic cells (4 hours)	0.0167
Mature NKcell CD56-CD16+CD3- / CD15+ neutrophils from peripheral blood	0.00456
Mature NKcell CD56-CD16+CD3- / Neutrophils	0.0413
Mature NKcell CD56-CD16+CD3- / Neutrophils	0.0469
Mature NKcell CD56-CD16+CD3- / Neutrophils	0.0354
Mature NKcell CD56-CD16+CD3- / M2 activated Machrophage	0.0313
Mature NKcell CD56-CD16+CD3- / The Hematopoietic System - Myeloid arm	0.0258
Mature NKcell CD56-CD16+CD3- / HSC myeloid arm	0.0215
Mature NKcell CD56-CD16+CD3- / Macrophages LPS	0.0258
Mature NKcell CD56-CD16+CD3- / Monocyte	0.0258
Mature NKcell CD56-CD16+CD3- / Monocytes	0.0331
Mature NKcell CD56-CD16+CD3- / Primary monocytes frompatient with tuberculosis	0.0106
Mature NKcell CD56-CD16+CD3- / cord blood-derived mast cells	0.0305
Mature NKcell CD56-CD16+CD3- / Cordblood-derivedmasT cell s_IgE	0.0305
Mature NKcell CD56-CD16+CD3- / Acute HIV CD4+T cell	0.0448
Mature NKcell CD56-CD16+CD3- / Uninfected CD4+T cell	0.0448
Mature NKcell CD56-CD16+CD3- / FOXP3- CD25+ CD+ T cells	0.0096
Mature NKcell CD56-CD16+CD3- / Treg cells castration-resistant PCa	0.0015
Mature NKcell CD56-CD16+CD3- / Treg cells castration-resistant PCa	0.0015
Mature NKcell CD56-CD16+CD3- / Treg cells castration-resistant PCa	0.0015
Mature NKcell CD56+CD16+CD3- / Mature B cell able to class switch	0.038
Mature NKcell CD56+CD16+CD3- / Pro B cell	0.0463
Mature NKcell CD56+CD16+CD3- /Chronic HIV CD4+T cell	0.0209
Mature NKcell CD56+CD16+CD3- /Non-progressor HIV CD8+T cell	0.0209
Mature NKcell CD56+CD16+CD3- / monocyte-derived dendritic cells (8 hours)	0.0336
Mature NKcell CD56+CD16+CD3- / Colony Forming Unit-Granulocyte	0.0404
Mature NKcell CD56+CD16+CD3- / Eosinophils	0.0365
Mature NKcell CD56+CD16+CD3- / Eosinophils	0.0365
Mature NKcell CD56+CD16+CD3- / CD15+ neutrophils from peripheral blood	0.0261
Mature NKcell CD56+CD16+CD3- / Neutrophils LPS	0.0491
Mature NKcell CD56+CD16+CD3- / Neutrophils	0.0491
Mature NKcell CD56+CD16+CD3- / Neutrophils	0.0455
Mature NKcell CD56+CD16+CD3- / Neutrophils	0.0461
Mature NKcell CD56+CD16+CD3- / M2 activated Machrophage	0.0189
Mature NKcell CD56+CD16+CD3- / Common myeloid progenitors	0.014
Mature NKcell CD56+CD16+CD3- / Granulocyte Macrophage Progenitors	0.0189
Mature NKcell CD56+CD16+CD3- / The Hematopoietic System - Myeloid arm	0.00746
Mature NKcell CD56+CD16+CD3- / HSC myeloid arm	0.00746
Mature NKcell CD56+CD16+CD3- / Macrophages LPS	0.00968
Mature NKcell CD56+CD16+CD3- / Monocyte	0.0183
Mature NKcell CD56+CD16+CD3- / Monocytes	0.0197
Mature NKcell CD56+CD16+CD3- / Myelocytes	0.0248
Mature NKcell CD56+CD16+CD3- / Primary monocytes frompatient with tuberculosis	0.00698
Mature NKcell CD56+CD16+CD3- / FOXP3- CD25+ CD+ T cells	0.00821
Mature NKcell CD56+CD16+CD3- / Treg cells castration-resistant PCa	0.00219
NK cell 2 hours / Mature B cell able to class switch	0.038
NK cell 2 hours / MatureB-cell class switched	0.0221
NK cell 2 hours / Pro B cell	0.0463
NK cell 2 hours /Chronic HIV CD4+T cell	0.0209
NK cell 2 hours /Non-progressor HIV CD8+T cell	0.0209
NK cell 2 hours /Uninfected CD8+T cell	0.0209
NK cell 2 hours / monocyte-derived dendritic cells (8 hours)	0.0336
NK cell 2 hours / Colony Forming Unit-Granulocyte	0.0404
NK cell 2 hours / Eosinophils	0.0365
NK cell 2 hours / Eosinophils	0.0365
NK cell 2 hours / Granulocyte monocyte progenitor	0.0371
NK cell 2 hours / CD15+ neutrophils from peripheral blood	0.0261
NK cell 2 hours / Neutrophils LPS	0.0491
NK cell 2 hours / Neutrophils	0.0491
NK cell 2 hours / Neutrophils	0.0261
NK cell 2 hours / Neutrophils	0.0455
NK cell 2 hours / Neutrophils	0.0461
NK cell 2 hours / M2 activated Machrophage	0.0189
NK cell 2 hours / CD14+ monocytes from peripheral blood	0.014
NK cell 2 hours / Common myeloid progenitors	0.014
NK cell 2 hours / Granulocyte Macrophage Progenitors	0.0189
NK cell 2 hours / The Hematopoietic System - Myeloid arm	0.00746
NK cell 2 hours / HSC myeloid arm	0.00746
NK cell 2 hours / Macrophages LPS	0.00968
NK cell 2 hours / Monocyte	0.0183
NK cell 2 hours / Monocytes	0.0197
NK cell 2 hours / Myelocytes	0.0248
NK cell 2 hours / Primary monocytes frompatient with tuberculosis	0.00698
NK cell 2 hours / FOXP3- CD25+ CD+ T cells	0.00821
NK cell 2 hours / Treg cells castration-resistant PCa	0.00219
NK cell 2 hours / Treg cells castration-resistant PCa	0.00219
NK cell 2 hours / Treg cells castration-resistant PCa	0.00219
NK 24hours /Acute HIV CD4+ T cell	0.0084
NK 24hours /Chronic HIV CD4+T cell	0.0209
NK 24hours / Eosinophils	0.00407
NK 24hours / Eosinophils	0.0496
NK 24hours / CD15+ neutrophils from peripheral blood	0.035
NK 24hours / Neutrophils	0.0491
NK 24hours / Neutrophils	0.0491
NK 24hours / M2 activated Machrophage	0.0277
NK 24hours / Common myeloid progenitors	0.0184
NK 24hours / Granulocyte Macrophage Progenitors	0.0171
NK 24hours / HSC myeloid arm	0.00746
NK 24hours / Monocyte	0.024
NK 24hours / Myelocytes	0.0371
NK 24hours / Primary monocytes frompatient with tuberculosis	0.0189
NK cell 8 hours /Acute HIV CD4+ T cell	0.00417
NK cell 8 hours /Chronic HIV CD4+T cell	0.0186
NK cell 8 hours /Non-progressor HIV CD8+T cell	0.0186
NK cell 8 hours / Eosinophils	0.00797
NK cell 8 hours / Eosinophils	0.00637
NK cell 8 hours / CD15+ neutrophils from peripheral blood	0.00397
NK cell 8 hours / Neutrophils LPS	0.0201
NK cell 8 hours / Neutrophils	0.00555
NK cell 8 hours / Neutrophils	0.00883
NK cell 8 hours / Neutrophils	0.00827
NK cell 8 hours / Neutrophils	0.0141
NK cell 8 hours / M2 activated Machrophage	0.0183
NK cell 8 hours / Granulocyte Macrophage Progenitors	0.0141
NK cell 8 hours / HSC myeloid arm	0.019
NK cell 8 hours / Macrophages LPS	0.026
NK cell 8 hours / Monocyte	0.0173
NK cell 8 hours / Monocytes	0.0337
NK cell 8 hours / Myelocytes	0.0281
NK cell 8 hours / Primary monocytes frompatient with tuberculosis	0.00968
NK cell 8 hours / cord blood-derived mast cells	0.035
NK cell 8 hours / Treg cells castration-resistant PCa	0.00226
_Resting NK cell cell /Chronic HIV CD4+T cell	0.0176
_Resting NK cell cell / Eosinophils	0.0151
_Resting NK cell cell / CD15+ neutrophils from peripheral blood	0.0261
_Resting NK cell cell / Neutrophils LPS	0.0261
_Resting NK cell cell / Neutrophils	0.0213
_Resting NK cell cell / Neutrophils	0.0341
_Resting NK cell cell / Neutrophils	0.048
_Resting NK cell cell / M2 activated Machrophage	0.0258
_Resting NK cell cell / Common myeloid progenitors	0.00746
_Resting NK cell cell / Granulocyte Macrophage Progenitors	0.0266
_Resting NK cell cell / HSC myeloid arm	0.0155
_Resting NK cell cell / Monocyte	0.0177
_Resting NK cell cell / Primary monocytes frompatient with tuberculosis	0.00698
BloodCD4Temcel_	0.03
BloodCD4Temcel /Chronic HIVCD8+T cell	0.0213
BloodCD4Temcel / Basophils	0.000598
BloodCD4Temcel / Eosinophils	0.00276
BloodCD4Temcel / Eosinophils	0.000598
BloodCD4Temcel / Granulocyte monocyte progenitor	0.000917
BloodCD4Temcel / CD15+ neutrophils from peripheral blood	4.63e-05
BloodCD4Temcel / Neutrophils LPS	0.0316
BloodCD4Temcel / Neutrophils	0.000598
BloodCD4Temcel / Neutrophils	0.0106
BloodCD4Temcel / Neutrophils	0.0106
BloodCD4Temcel / Neutrophils	0.000193
BloodCD4Temcel / CD14+ monocytes from peripheral blood	0.0275
BloodCD4Temcel / Common myeloid progenitors	0.0265
BloodCD4Temcel / Granulocyte Macrophage Progenitors	0.00332
BloodCD4Temcel / HSC myeloid arm	0.00899
BloodCD4Temcel / Metamyelocytes	0.0125
BloodCD4Temcel / Monocytes	0.0123
BloodCD4Temcel / Primary monocytes frompatient with tuberculosis	0.00458
BloodCD4Temcel / FOXP3- CD25+ CD+ T cells	0.0382
BloodCD4Temcel / Treg cells castration-resistant PCa	0.025
BloodCD4Temcel / Treg cells castration-resistant PCa	0.025
BloodCD4Temcel / Treg cells castration-resistant PCa	0.025
CD4+Central Memory Th1 /Chronic HIV CD4+T cell	0.0358
CD4+Central Memory Th1 /Chronic HIVCD8+T cell	0.0208
CD4+Central Memory Th1 / Primary monocytes frompatient with tuberculosis	0.0401
Acute HIV CD4+T cell /Acute HIV CD4+ T cell	0.0192
Acute HIV CD4+T cell /Chronic HIV CD4+T cell	0.0105
Acute HIV CD4+T cell / Granulocyte Macrophage Progenitors	0.0142
Acute HIV CD4+T cell / HSC myeloid arm	0.0406
Chronic HIV CD4+T cell /Chronic HIV CD4+T cell	0.0467
Chronic HIV CD4+T cell /Non-progressor HIV CD8+T cell	0.0467
Chronic HIV CD4+T cell /Uninfected CD8+T cell	0.0467
Chronic HIV CD4+T cell / M2 activated Machrophage	0.036
Chronic HIV CD4+T cell / Common myeloid progenitors	0.0257
Chronic HIV CD4+T cell / Granulocyte Macrophage Progenitors	0.0115
Chronic HIV CD4+T cell / The Hematopoietic System - Myeloid arm	0.0178
Chronic HIV CD4+T cell / HSC myeloid arm	0.00741
Chronic HIV CD4+T cell / Myelocytes	0.0459
Chronic HIV CD4+T cell / Treg cells castration-resistant PCa	0.0103
Chronic HIV CD4+T cell / Treg cells castration-resistant PCa	0.0103
Non-progressor HIV CD4+T cell /Chronic HIV CD4+T cell	0.0467
Non-progressor HIV CD4+T cell /Non-progressor HIV CD8+T cell	0.0467
Non-progressor HIV CD4+T cell /Uninfected CD8+T cell	0.0467
Non-progressor HIV CD4+T cell / Neutrophils	0.0356
Non-progressor HIV CD4+T cell / M2 activated Machrophage	0.036
Non-progressor HIV CD4+T cell / Common myeloid progenitors	0.0257
Non-progressor HIV CD4+T cell / Granulocyte Macrophage Progenitors	0.0115
Non-progressor HIV CD4+T cell / The Hematopoietic System - Myeloid arm	0.0178
Non-progressor HIV CD4+T cell / HSC myeloid arm	0.00741
Non-progressor HIV CD4+T cell / Late Promyelocytes	0.00856
Non-progressor HIV CD4+T cell / Myelocytes	0.0459
Non-progressor HIV CD4+T cell / Treg cells castration-resistant PCa	0.0103
Non-progressor HIV CD4+T cell / Treg cells castration-resistant PCa	0.0103
Non-progressor HIV CD4+T cell / Treg cells castration-resistant PCa	0.0103
Naive CD4+ T-cell / Mature B-cell class switched	0.03
Naive CD4+T-cell /Chronic HIVCD8+T cell	0.0213
Naive CD4+T-cell / Basophils	0.000598
Naive CD4+T-cell / Eosinophils	0.00276
Naive CD4+T-cell / Eosinophils	0.000598
Naive CD4+T-cell / Granulocyte monocyte progenitor	0.000917
Naive CD4+T-cell / CD15+ neutrophils from peripheral blood	4.63e-05
Naive CD4+T-cell / Neutrophils LPS	0.0316
Naive CD4+T-cell / Neutrophils	0.000598
Naive CD4+T-cell / Neutrophils	0.0106
Naive CD4+T-cell / Neutrophils	0.0106
Naive CD4+T-cell / Neutrophils	0.000193
Naive CD4+T-cell / CD14+ monocytes from peripheral blood	0.0275
Naive CD4+T-cell / Common myeloid progenitors	0.0265
Naive CD4+T-cell / Granulocyte Macrophage Progenitors	0.00332
Naive CD4+T-cell / HSC myeloid arm	0.00899
Naive CD4+T-cell / Metamyelocytes	0.0125
Naive CD4+T-cell / Monocytes	0.0123
Naive CD4+T-cell / Primary monocytes frompatient with tuberculosis	0.00458
Naive CD4+T-cell / FOXP3- CD25+ CD+ T cells	0.0382
Naive CD4+T-cell / Treg cells castration-resistant PCa	0.025
Naive CD4+T-cell / Treg cells castration-resistant PCa	0.025
Naive CD4+T-cell / Treg cells castration-resistant PCa	0.025
CD4+ T cells peripheral blood /Chronic HIVCD8+T cell	0.0213
CD4+ T cells peripheral blood / Eosinophils	0.00276
CD4+ T cells peripheral blood / Eosinophils	0.000598
CD4+ T cells peripheral blood / CD15+ neutrophils from peripheral blood	4.63e-05
CD4+ T cells peripheral blood / Neutrophils LPS	0.0316
CD4+ T cells peripheral blood / Neutrophils	0.000598
CD4+ T cells peripheral blood / Neutrophils	0.0106
CD4+ T cells peripheral blood / Neutrophils	0.0106
CD4+ T cells peripheral blood / Neutrophils	0.000193
CD4+ T cells peripheral blood / Common myeloid progenitors	0.0265
CD4+ T cells peripheral blood / Granulocyte Macrophage Progenitors	0.00332
CD4+ T cells peripheral blood / HSC myeloid arm	0.00899
CD4+ T cells peripheral blood / Monocytes	0.0123
CD4+ T cells peripheral blood / Primary monocytes frompatient with tuberculosis	0.00458
CD4+ T cells peripheral blood / FOXP3- CD25+ CD+ T cells	0.0382
CD4+ T cells peripheral blood / Treg cells castration-resistant PCa	0.025
CD4+ T cells peripheral blood / Treg cells castration-resistant PCa	0.025
CD4+ T cells peripheral blood / Treg cells castration-resistant PCa	0.025
CD4+ T cells blood breast cancer /Chronic HIVCD8+T cell	0.0213
CD4+ T cells blood breast cancer / Eosinophils	0.00276
CD4+ T cells blood breast cancer / Eosinophils	0.000598
CD4+ T cells blood breast cancer / CD15+ neutrophils from peripheral blood	4.63e-05
CD4+ T cells blood breast cancer / Neutrophils LPS	0.0316
CD4+ T cells blood breast cancer / Neutrophils	0.000598
CD4+ T cells blood breast cancer / Neutrophils	0.0106
CD4+ T cells blood breast cancer / Neutrophils	0.000193
CD4+ T cells blood breast cancer / Common myeloid progenitors	0.0265
CD4+ T cells blood breast cancer / Granulocyte Macrophage Progenitors	0.00332
CD4+ T cells blood breast cancer / HSC myeloid arm	0.00899
CD4+ T cells blood breast cancer / Monocytes	0.0123
CD4+ T cells blood breast cancer / Primary monocytes frompatient with tuberculosis	0.00458
CD4+ T cells blood breast cancer / Treg cells castration-resistant PCa	0.025
CD45RA-CD4+ T cell /Chronic HIVCD8+T cell	0.0213
CD45RA-CD4+ T cell / Eosinophils	0.00276
CD45RA-CD4+ T cell / Eosinophils	0.000598
CD45RA-CD4+ T cell / CD15+ neutrophils from peripheral blood	4.63e-05
CD45RA-CD4+ T cell / Neutrophils LPS	0.0316
CD45RA-CD4+ T cell / Neutrophils	0.000598
CD45RA-CD4+ T cell / Neutrophils	0.0106
CD45RA-CD4+ T cell / Neutrophils	0.000193
CD45RA-CD4+ T cell / Common myeloid progenitors	0.0265
CD45RA-CD4+ T cell / Granulocyte Macrophage Progenitors	0.00332
CD45RA-CD4+ T cell / HSC myeloid arm	0.00899
CD45RA-CD4+ T cell / Monocytes	0.0123
CD45RA-CD4+ T cell / Primary monocytes frompatient with tuberculosis	0.00458
CD45RA-CD4+ T cell / FOXP3- CD25+ CD+ T cells	0.0382
CD45RA-CD4+ T cell / Treg cells castration-resistant PCa	0.025
CD45RA-CD4+ T cell / Treg cells castration-resistant PCa	0.025
CD45RA-CD4+ T cell / Treg cells castration-resistant PCa	0.025
CD45RA-CD4+ T cell /Chronic HIVCD8+T cell	0.0213
CD45RA-CD4+ T cell / Eosinophils	0.00276
CD45RA-CD4+ T cell / Eosinophils	0.000598
CD45RA-CD4+ T cell / CD15+ neutrophils from peripheral blood	4.63e-05
CD45RA-CD4+ T cell / Neutrophils LPS	0.0316
CD45RA-CD4+ T cell / Neutrophils	0.000598
CD45RA-CD4+ T cell / Neutrophils	0.0106
CD45RA-CD4+ T cell / Neutrophils	0.000193
CD45RA-CD4+ T cell / Common myeloid progenitors	0.0265
CD45RA-CD4+ T cell / Granulocyte Macrophage Progenitors	0.00332
CD45RA-CD4+ T cell / HSC myeloid arm	0.00899
CD45RA-CD4+ T cell / Monocytes	0.0123
CD45RA-CD4+ T cell / Primary monocytes frompatient with tuberculosis	0.00458
CD45RA-CD4+ T cell / Treg cells castration-resistant PCa	0.025
CD4+ Th1 cells /Acute HIV CD4+ T cell	0.00377
CD4+ Th1 cells /AcuteHIVCD8+T cell	0.0397
CD4+ Th1 cells /AcuteHIV CD8+T cell	0.0397
CD4+ Th1 cells /Chronic HIV CD4+T cell	0.0152
CD4+ Th1 cells /Chronic HIV CD8+T cell	0.0397
CD4+ Th1 cells /Non-progressor HIV CD4+T cell	0.00377
CD4+ Th1 cells /Non-progressor HIV CD8+T cell	0.0152
CD4+ Th1 cells /Uninfected CD8+T cell	0.0152
CD4+ Th1 cells / Naive CD8+ T cell	0.0397
CD4+ Th1 cells / PD-1low CD8+ CD3+T cell	0.0397
CD4+ Th1 cells / Basophils	0.00425
CD4+ Th1 cells / Eosinophils	0.00376
CD4+ Th1 cells / CD15+ neutrophils from peripheral blood	0.00376
CD4+ Th1 cells / Neutrophils	0.00425
CD4+ Th1 cells / Neutrophils	0.01
CD4+ Th1 cells / Neutrophils	0.0204
CD4+ Th1 cells / Neutrophils	0.00197
CD4+ Th1 cells / FOXP3- CD25+ CD+ T cells	0.00654
CD4+ T breast cancer TIL /Acute HIV CD4+ T cell	0.0293
CD4+ T breast cancer TIL /Chronic HIV CD4+T cell	0.0213
CD4+ T breast cancer TIL /Non-progressor HIV CD4+T cell	0.0293
CD4+ T breast cancer TIL /Non-progressor HIV CD8+T cell	0.0213
CD4+ T breast cancer TIL /Uninfected CD8+T cell	0.0213
CD4+ T breast cancer TIL / NKcell CD56-CD16-CD3-	0.0417
CD4+ T breast cancer TIL / Mature NKcell CD56-CD16+CD3-	0.0436
CD4+ T breast cancer TIL / NK cell 8 hours	0.00942
CD4+ T breast cancer TIL / Resting NK cell cell	0.0373
CD4+ T breast cancer TIL / Treg cells castration-resistant PCa	0.0499
CD4+ T breast cancer TIL / Treg cells castration-resistant PCa	0.0499
CD4+ T breast cancer TIL / Treg cells castration-resistant PCa	0.0499
CD4+CentralMemory_Th2 / Intraepithelial CD4+ T effector memory cell	0.0435
CD4+CentralMemory_Th2 / CD15+ neutrophils from peripheral blood	0.0454
CD4+CentralMemory_Th2 / Common myeloid progenitors	0.0322
CD4+CentralMemory_Th2 / Granulocyte Macrophage Progenitors	3.91e-05
CD4+CentralMemory_Th2 / HSC myeloid arm	0.0322
CD4+CentralMemory_Th2 / Monocyte	0.0335
CD4+CentralMemory_Th2 / FOXP3- CD25+ CD+ T cells	0.000679
CD4+CentralMemory_Th2 / Treg cells castration-resistant PCa	0.000601
CD4+CentralMemory_Th2 / Treg cells castration-resistant PCa	0.000601
CD4+CentralMemory_Th2 / Treg cells castration-resistant PCa	0.000601
CD4+EffectorMemory_Th2 /Chronic HIV CD4+T cell	0.0183
FOXP3- CD25+ CD+ T cells/ CD19+, peripheral blood B cells, unstimulated	0.000587
FOXP3- CD25+ CD+ T cells / Mature B cell able to class switch	0.0002
FOXP3- CD25+ CD+ T cells / Pro B cell	0.000982
FOXP3- CD25+ CD+ T cells /Acute HIV CD4+ T cell	0.0109
FOXP3- CD25+ CD+ T cells /Chronic HIV CD4+T cell	0.00704
FOXP3- CD25+ CD+ T cells /Chronic HIVCD8+T cell	0.0403
FOXP3- CD25+ CD+ T cells /Chronic HIV CD8+T cell	0.0109
FOXP3- CD25+ CD+ T cells /Non-progressor HIV CD8+T cell	0.00704
FOXP3- CD25+ CD+ T cells / monocyte-derived dendritic cells (24 hours)	0.00902
FOXP3- CD25+ CD+ T cells / monocyte-derived dendritic cells (4 hours)	0.0249
FOXP3- CD25+ CD+ T cells / monocyte-derived dendritic cells (8 hours)	0.0111
FOXP3- CD25+ CD+ T cells / Myeloid Dendritic Cell	0.0183
FOXP3- CD25+ CD+ T cells / cord blood-derived mast cells	0.0246
FOXP3- CD25+ CD+ T cells / NKcell CD56-CD16-CD3-	0.00341
FOXP3- CD25+ CD+ T cells / NK 24hours	0.00567
FOXP3- CD25+ CD+ T cells / NK cell 8 hours	0.00962
FOXP3- CD25+ CD+ T cells / Resting NK cell cell	0.00219
FOXP3- CD25+ CD+ T cells / CD4+Central Memory Th1	0.0327
FOXP3- CD25+ CD+ T cells / Acute HIV CD4+T cell	0.00863
FOXP3- CD25+ CD+ T cells / Uninfected CD4+T cell	0.00863
FOXP3- CD25+ CD+ T cells / CD4+ T cells blood breast cancer	0.0239
FOXP3- CD25+ CD+ T cells / CD45RA-CD4+ T cell	0.0239
Treg cells castration-resistant PCa / CD19+, peripheral blood B cells, unstimulated	0.000442
Treg cells castration-resistant PCa / Pro B cell	0.00426
Treg cells castration-resistant PCa /Acute HIV CD4+ T cell	0.0074
Treg cells castration-resistant PCa /Chronic HIV CD4+T cell	0.00785
Treg cells castration-resistant PCa /Chronic HIVCD8+T cell	0.0269
Treg cells castration-resistant PCa / monocyte-derived dendritic cells (24 hours)	0.00902
Treg cells castration-resistant PCa / monocyte-derived dendritic cells (8 hours)	0.0105
Treg cells castration-resistant PCa / NK 24hours	0.0015
Treg cells castration-resistant PCa / Resting NK cell cell	0.00219
Treg cells castration-resistant PCa / CD4+Central Memory Th1	0.00565
Treg cells castration-resistant PCa / Acute HIV CD4+T cell	0.0114
Treg cells castration-resistant PCa / Uninfected CD4+T cell	0.0114
Treg cells castration-resistant PCa / CD19+, peripheral blood B cells, unstimulated	0.000442
Treg cells castration-resistant PCa / Mature B cell able to class switch	0.000589
Treg cells castration-resistant PCa / Pro B cell	0.00426
Treg cells castration-resistant PCa /Acute HIV CD4+ T cell	0.0074
Treg cells castration-resistant PCa /AcuteHIV CD8+T cell	0.0109
Treg cells castration-resistant PCa /Chronic HIV CD4+T cell	0.00785
Treg cells castration-resistant PCa /Chronic HIVCD8+T cell	0.0269
Treg cells castration-resistant PCa /Chronic HIV CD8+T cell	0.0109
Treg cells castration-resistant PCa /Non-progressor HIV CD4+T cell	0.0074
Treg cells castration-resistant PCa /Non-progressor HIV CD8+T cell	0.00785
Treg cells castration-resistant PCa /Uninfected CD8+T cell	0.00785
Treg cells castration-resistant PCa / monocyte-derived dendritic cells (24 hours)	0.00902
Treg cells castration-resistant PCa / monocyte-derived dendritic cells (4 hours)	0.0329
Treg cells castration-resistant PCa / monocyte-derived dendritic cells (8 hours)	0.0105
Treg cells castration-resistant PCa / Myeloid Dendritic Cell	0.0159
Treg cells castration-resistant PCa / CD123+ plasmacytoid dendritic cells	0.0161
Treg cells castration-resistant PCa / NKcell CD56-CD16-CD3-	0.00262
Treg cells castration-resistant PCa / Mature NKcell CD56+CD16+CD3-	0.00219
Treg cells castration-resistant PCa / NK 24hours	0.0015
Treg cells castration-resistant PCa / NK cell 8 hours	0.00154
Treg cells castration-resistant PCa / Resting NK cell cell	0.00219
Treg cells castration-resistant PCa / CD4+Central Memory Th1	0.00565
Treg cells castration-resistant PCa / Acute HIV CD4+T cell	0.0114
Treg cells castration-resistant PCa / Chronic HIV CD4+T cell	0.0103
Treg cells castration-resistant PCa / Uninfected CD4+T cell	0.0114
Treg cells castration-resistant PCa / CD4+ T cells blood breast cancer	0.025
Treg cells castration-resistant PCa / CD45RA-CD4+ T cell	0.025
Treg cells castration-resistant PCa/ CD19+, peripheral blood B cells, unstimulated	0.000442
Treg cells castration-resistant PCa / Mature B cell able to class switch	0.000589
Treg cells castration-resistant PCa / Pro B cell	0.00426
Treg cells castration-resistant PCa /Acute HIV CD4+ T cell	0.0074
Treg cells castration-resistant PCa /Chronic HIV CD4+T cell	0.00785
Treg cells castration-resistant PCa /Chronic HIVCD8+T cell	0.0269
Treg cells castration-resistant PCa /Chronic HIV CD8+T cell	0.0109
Treg cells castration-resistant PCa /Non-progressor HIV CD8+T cell	0.00785
Treg cells castration-resistant PCa / monocyte-derived dendritic cells (24 hours)	0.00902
Treg cells castration-resistant PCa / monocyte-derived dendritic cells (4 hours)	0.0329
Treg cells castration-resistant PCa / monocyte-derived dendritic cells (8 hours)	0.0105
Treg cells castration-resistant PCa / Myeloid Dendritic Cell	0.0159
Treg cells castration-resistant PCa / NKcell CD56-CD16-CD3-	0.00262
Treg cells castration-resistant PCa / Mature NKcell CD56+CD16+CD3-	0.00219
Treg cells castration-resistant PCa / NK 24hours	0.0015
Treg cells castration-resistant PCa / NK cell 8 hours	0.00154
Treg cells castration-resistant PCa / Resting NK cell cell	0.00219
Treg cells castration-resistant PCa / CD4+Central Memory Th1	0.00565
Treg cells castration-resistant PCa / Acute HIV CD4+T cell	0.0114
Treg cells castration-resistant PCa / Uninfected CD4+T cell	0.0114
Treg cells castration-resistant PCa / CD4+ T cells blood breast cancer	0.025
Treg cells castration-resistant PCa / CD45RA-CD4+ T cell	0.025
